# Supplementary material for: Comparative transcriptomics and metabolomics in a rhesus macaque drug administration study
Source: Front Cell Dev Biol. 2014 Oct 8;2:54. doi: 10.3389/fcell.2014.00054 (PMC4233942; doi:10.3389/fcell.2014.00054)
Supplement: Supplementary file 2 [file DataSheet2.XLSX]

## Sheet: AE
Metabolite Peak	RCs13_3	RCs13_4	RCs13_5	RCs13_6	RCs13_7	RTi13_3	RTi13_4	RTi13_5	RTi13_6	RTi13_7	RUn13_3	RUn13_4	RUn13_5	RUn13_6	RUn13_7	RWr13_3	RWr13_4	RWr13_5	RWr13_6	RWr13_7	RZe13_3	RZe13_4	RZe13_5	RZe13_6	RZe13_7
AE_mz_85.50866182	16.8336	16.9908	16.705	16.8286	17.5688	17.2441	18.2707	17.0762	16.1199	16.9241	16.9553	16.5325	17.9642	16.7618	16.6731	16.5574	16.4656	17.4061	17.0902	17.8286	16.6335	16.8299	17.1487	16.5393	17.4385
AE_mz_85.51434846	15.9518	16.3027	16.4889	16.3152	16.0655	16.1546	16.268	16.1481	16.3257	16.251	16.3613	16.8238	16.1265	16.2072	15.8856	16.2065	16.3913	16.1833	16.1555	15.9347	16.4239	16.2243	16.4023	16.265	15.9938
AE_mz_86.09525195	20.7602	20.2671	20.6656	19.728	20.8367	20.5586	20.5613	19.7716	20.1608	20.7148	19.6095	20.8987	19.8234	20.5603	21.0459	19.9305	20.5779	20.9764	20.367	20.0145	20.7743	20.0331	20.8838	19.6281	20.3889
AE_mz_86.51649863	17.1314	17.0287	17.4047	16.9733	16.9281	17.3022	17.0534	16.2262	17.7707	17.0915	16.9811	16.5956	17.0392	17.6064	17.2559	17.0287	17.6657	17.2616	16.8539	17.7061	16.9522	17.2309	17.937	16.4679	17.1933
AE_mz_87.0428569	16.1589	15.9147	16.3513	15.7288	15.0337	16.6774	16.1088	16.1696	14.4411	16.1383	15.8847	15.7977	16.4038	16.0895	15.905	16.9074	15.7108	14.9602	15.3339	15.7679	15.4175	16.4435	15.9603	16.0299	15.9024
AE_mz_87.07919557	17.8066	18.9211	16.9803	18.132	17.2081	17.5742	16.33	17.8128	16.9322	19.2047	17.3691	16.966	17.226	17.2141	18.9663	17.1717	19.0308	17.0202	16.6478	17.3163	17.9301	16.5183	17.3556	17.3557	18.1536
AE_mz_87.50834979	15.6924	17.8186	17.9779	18.6346	18.5976	17.2268	18.288	17.3623	18.0806	17.9893	16.5961	17.6942	17.365	18.139	18.0604	15.8489	17.4843	18.2316	18.3517	17.584	18.2396	17.0213	17.686	18.4312	19.3991
AE_mz_87.50820017	16.5081	18.2521	15.8055	15.0073	15.6152	15.6369	15.4321	17.7484	16.515	16.7419	17.771	15.9397	14.405	16.9259	15.8691	16.4732	15.6796	15.2325	16.1772	16.5289	15.6319	12.3405	17.0403	16.3457	18.0465
AE_mz_88.03810907	16.7177	17.4203	16.734	16.0292	17.6498	16.0896	17.5249	16.5654	16.4013	17.5703	16.7238	16.9559	16.9234	16.7048	17.102	16.2632	16.8323	17.4591	16.7186	17.2187	16.164	17.3556	17.3986	16.2265	17.5003
AE_mz_88.03807032	14.7751	14.9493	11.53	12.8495	17.7811	14.0785	14.1881	16.359	14.0192	14.2282	17.8072	15.0262	13.401	14.8258	13.5485	12.5611	13.2099	12.6877	18.0124	14.5293	12.383	14.6309	14.6943	14.0755	14.8152
AE_mz_88.07449088	15.5065	15.6386	15.57	16.6247	14.3287	15.7297	15.4148	16.4051	15.9221	15.4575	15.4746	16.0606	16.5034	15.4021	15.8957	15.1978	15.3534	16.2959	16.4298	15.317	15.5703	16.1366	15.5688	15.8378	15.6366
AE_mz_88.07452044	16.72	16.5292	16.0851	16.121	16.8562	16.4663	15.1837	16.9367	16.7603	16.3276	16.3062	15.9466	16.7631	16.3114	16.1351	16.6286	16.2537	17.1666	15.2677	16.7213	16.564	16.5702	16.3706	15.7696	15.966
AE_mz_88.11087025	15.865	15.8155	15.8282	14.22	15.8086	15.9339	16.4946	15.9149	15.7258	16.0228	14.8424	16.2043	15.95	16.3807	16.7976	16.3451	15.9945	15.4808	15.876	15.9798	15.6149	16.1586	13.6381	15.7786	16.1146
AE_mz_88.50787097	19.2392	19.3754	19.8455	20.282	19.8391	19.5587	20.1577	19.4684	20.1815	19.8151	19.5479	20.331	19.661	20.5448	19.9959	19.8316	20.2522	20.0631	19.9251	19.4578	19.7167	19.5637	20.0953	19.714	19.9255
AE_mz_89.00709926	20.763	20.6856	21.0279	20.9832	21.0063	20.5632	21.257	20.4398	21.3221	21.0242	20.8357	21.1223	20.5027	21.029	20.9452	20.6396	20.9864	21.1567	20.7533	20.9519	20.7066	20.6508	21.2662	20.8613	20.7933
AE_mz_89.04056061	17.4162	17.4006	17.5151	18.1855	17.4091	17.4886	17.8489	17.35	18.4772	16.614	16.7356	17.0726	17.3723	17.8628	17.4939	16.9487	18.8928	17.6574	17.6908	16.8471	17.6194	17.5033	17.8178	17.8483	16.7005
AE_mz_89.05825362	17.4699	18.0606	18.8991	18.4126	18.2587	19.1293	17.0078	18.3727	17.4905	18.4467	17.7071	18.0877	19.0572	18.1275	18.1705	18.3769	18.7876	17.5341	17.9599	16.8036	18.5823	17.9894	18.3267	17.9989	17.9583
AE_mz_89.46416337	21.256	21.2085	20.9949	21.4819	21.174	20.844	21.0565	21.2077	21.5369	21.433	21.0722	20.863	20.9232	21.8505	21.3703	20.8624	20.8149	21.4357	21.3736	21.5764	20.4878	20.74	21.6662	21.5579	21.5502
AE_mz_89.46416889	18.7055	19.8076	19.1807	18.776	18.6443	18.5557	18.5431	19.4854	19.2765	18.6789	19.8206	19.0898	18.793	19.4438	18.7551	18.7331	18.6324	19.8662	19.0874	18.2224	18.7865	18.9203	18.3839	18.994	18.9583
AE_mz_89.50549794	24.2856	23.5473	24.0836	23.94	23.8746	23.7712	24.1231	23.7842	24.0766	23.8268	23.8652	23.9095	23.9608	23.94	23.8251	24.0645	23.7295	23.9787	23.9039	23.8128	23.7632	23.5333	24.2643	24.006	23.8545
AE_mz_90.00717004	20.4668	19.8734	20.2994	20.5503	20.3073	20.3358	20.427	20.1348	21.1655	19.8483	20.2571	20.5215	20.3488	20.5325	20.1596	20.0282	19.9836	20.9195	20.6713	20.1571	20.9608	20.3621	20.2817	20.726	20.2716
AE_mz_90.00716463	19.8718	20.4018	20.9715	20.4154	20.4959	20.4601	20.7627	19.962	20.4917	19.7716	20.2749	20.4779	19.7262	20.3477	20.4521	20.412	19.5312	20.8405	20.7174	20.7528	19.2148	20.0189	20.7264	20.544	20.1522
AE_mz_90.50570049	23.0477	22.8604	22.8303	23.0481	22.9363	22.7447	23.2099	22.5216	23.349	22.8983	22.8765	23.1443	22.4425	23.2174	22.9798	22.7463	22.9498	23.1519	22.9068	23.0678	22.6676	22.9961	23.2174	22.8652	22.9295
AE_mz_90.50571191	21.7451	24.1461	24.1907	24.7542	24.7281	23.9209	23.8512	24.6397	24.7469	22.6446	23.8921	24.1717	24.1783	24.1741	24.1302	21.4962	23.9759	24.5654	24.6513	24.7693	22.56	24.337	24.2705	24.5443	24.5277
AE_mz_90.52460862	23.6577	23.5571	23.8084	24.0248	23.3647	23.5023	23.6908	23.3865	23.8345	23.385	23.728	24.3166	23.5037	23.6351	23.3462	24.0557	23.5877	23.5233	23.4458	23.31	23.5507	23.5444	24.1956	23.616	23.4512
AE_mz_90.97546608	22.2913	22.3981	21.9035	21.8947	22.5081	21.5855	22.4954	21.7709	22.3448	22.7692	21.9022	22.3833	21.5951	22.5047	22.7296	21.8316	22.3607	22.1304	21.8817	22.6466	21.6658	22.4136	22.5041	21.8416	22.4509
AE_mz_91.00736783	19.134	19.0102	19.064	19.1787	19.1257	19.0557	19.4091	18.8588	19.325	18.9501	19.0371	19.2757	18.8792	19.3157	19.0492	19.0266	19.1009	19.2821	19.0463	19.2138	18.9748	19.0207	19.3992	19.0825	19.0447
AE_mz_91.00739679	17.923	17.9139	17.7139	20.2881	19.3849	17.5155	18.9041	19.1597	20.2381	18.804	17.5804	18.2815	19.8011	19.1748	19.7391	19.4171	18.3587	20.2213	17.7072	17.673	18.8004	19.0647	19.6899	18.8057	18.8927
AE_mz_91.02231787	19.3284	19.3556	19.3409	18.5766	19.9297	19.1633	19.5794	19.1102	19.6316	19.4126	19.0315	19.2551	19.2165	19.5476	19.4103	19.2215	19.6552	19.682	19.5541	19.6783	19.4456	19.5532	19.0397	19.0949	19.6327
AE_mz_91.02630485	19.6489	19.4135	19.8811	19.9686	19.3359	19.7096	19.7126	19.2107	19.9531	19.7191	19.4546	19.6061	19.8656	19.6429	19.5318	19.2875	20.37	19.5417	19.2516	19.434	19.3522	19.8521	19.8114	19.5154	19.4819
AE_mz_91.05298637	16.9033	15.7691	15.3974	16.0135	15.7906	16.4434	15.9543	15.8496	15.4908	15.8433	15.5742	16.3222	16.0229	15.8456	16.0423	15.9466	15.368	15.5658	16.3033	16.676	16.0946	15.7187	15.7682	15.7197	15.9813
AE_mz_91.50339966	21.5899	21.4387	21.5146	21.5735	21.4758	21.2885	21.858	21.0122	21.9715	21.4439	21.3558	21.7764	21.0988	21.7942	21.5457	21.2304	21.5364	21.7472	21.508	21.6916	21.2546	21.5962	22.0476	21.4068	21.538
AE_mz_91.50340357	22.811	22.8139	22.7741	22.9952	23.2298	22.4569	22.2508	22.5938	23.2332	22.7676	21.3175	23.3476	22.9176	23.4006	23.2744	22.7085	22.9794	23.1771	23.1451	23.2658	22.7321	22.9536	23.1279	22.9386	22.8819
AE_mz_92.00474452	17.9979	17.9199	17.8219	17.9648	17.9581	17.8131	18.2403	17.6585	18.1802	17.8087	18.0108	17.9304	17.7969	17.9844	17.8878	17.8567	17.9235	17.9247	17.9388	18.1082	17.7981	17.8778	18.148	17.9354	18.0263
AE_mz_92.00450155	16.2441	17.9601	17.2709	18.3851	18.4507	17.0512	18.5717	18.0428	18.2829	17.8679	15.6567	18.3216	17.542	16.9699	18.0548	16.7058	16.2972	19.1138	17.9081	18.2742	17.2449	18.7414	17.7646	17.8197	17.5774
AE_mz_92.50220251	18.6754	18.3962	18.4082	18.5841	18.4515	18.4129	18.6637	18.3244	18.8356	18.4745	18.4971	18.6567	18.2518	18.6662	18.5786	18.4265	18.5285	18.7283	18.5392	18.5934	18.3926	18.5397	18.7848	18.4859	18.4122
AE_mz_92.50222373	17.3253	17.5363	17.6201	18.9564	18.2579	17.2731	18.0614	16.7537	18.1326	18.6034	17.1049	18.7504	17.8345	17.0565	17.9588	17.5379	18.8119	17.925	16.7325	17.5523	17.6183	16.9054	17.8707	17.3112	18.0213
AE_mz_92.52105493	17.8259	17.8979	17.5445	18.6571	17.4886	17.9594	18.1121	17.7934	18.2257	17.729	18.7009	17.757	17.7163	17.6953	17.3298	17.7985	18.2779	18.0309	17.7792	17.9736	17.773	17.6605	18.188	17.9351	18.1304
AE_mz_92.52105019	18.5359	19.8163	18.1456	19.2724	18.6896	18.2632	19.479	18.2267	19.2568	19.3602	17.8821	19.5771	19.4276	18.197	18.5095	18.4395	18.6816	19.8936	18.3364	18.5974	18.0647	19.0762	18.7583	19.0464	19.228
AE_mz_93.0170049	16.7021	16.4094	16.4662	16.3191	16.6267	16.3064	16.0587	16.4601	16.5891	16.2264	15.6478	16.6268	16.9629	16.3992	16.1958	15.6539	16.5615	16.244	16.2273	16.708	16.7364	15.8728	16.575	16.2135	16.0895
AE_mz_93.50222998	16.3054	16.7988	16.066	16.2279	16.2006	15.9905	17.0385	16.0924	15.6918	17.2687	17.533	16.3875	15.9581	15.7669	15.6314	16.2501	16.5126	16.6232	15.4187	16.03	16.3522	16.5409	16.0172	15.8573	16.5128
AE_mz_93.52429559	16.7009	17.46	17.2416	17.2534	16.4512	16.8454	16.808	16.48	17.0251	17.2771	16.9716	16.7772	16.8222	17.0223	16.9536	17.1286	16.1711	17.4651	17.1826	17.1864	16.6908	16.4816	16.883	17.3108	17.1738
AE_mz_94.04383175	16.9653	17.3157	17.7847	17.3466	16.8966	17.3508	17.146	17.9226	16.8062	17.4278	17.0681	17.0337	18.0732	17.1591	17.0655	16.63	17.3356	17.1439	17.8357	17.5718	17.0874	17.6066	16.6813	17.3338	16.621
AE_mz_94.04379753	18.4124	18.3172	18.545	18.2167	17.554	17.8431	18.5259	17.9382	18.2011	18.7455	18.4172	17.9937	18.3652	18.3197	18.0525	17.8202	18.8256	18.4283	18.1509	17.987	17.775	18.1527	19.4011	17.5419	17.6371
AE_mz_94.51385313	16.44	16.2152	15.2809	16.7102	16.1411	16.1105	17.4786	15.4594	15.6569	16.9616	17.4892	16.0905	17.8226	15.3528	16.1952	16.7542	15.6356	16.882	16.3558	16.6459	16.3275	16.531	16.4674	15.1542	16.3628
AE_mz_94.54425758	17.0649	16.2224	16.4023	18.8648	18.4705	16.3305	16.9623	16.8066	16.0424	18.5395	16.1843	18.1091	18.0427	15.1355	18.1206	16.3534	17.6951	16.8089	17.6559	16.9859	19.0935	16.4161	17.9202	17.6666	17.7
AE_mz_95.02273592	19.168	20.1517	19.1702	19.1983	19.105	18.6505	19.0178	19.9089	19.6672	19.267	18.705	19.4004	19.0317	19.6901	18.9229	18.969	19.4429	19.9797	19.0105	19.2554	18.8794	18.8216	20.0306	19.0579	19.0591
AE_mz_95.02271043	19.3215	18.8361	18.8494	17.1656	18.8602	18.5156	18.8865	17.5616	18.6336	18.7237	18.5251	18.2852	17.9257	19.0127	18.7092	18.5037	18.8901	18.4994	17.165	18.7124	19.1238	18.2345	18.4216	18.5819	17.6327
AE_mz_95.04215837	19.1961	14.5133	17.451	17.4811	17.4319	17.4148	18.0467	16.6723	17.4538	17.2918	18.1464	16.9003	15.857	18.1337	17.8076	18.3055	18.3826	19.1432	16.7703	20.2096	17.1358	16.347	17.2619	17.2046	17.2008
AE_mz_96.07951901	17.7993	17.6798	17.3236	17.7249	17.5214	17.0949	17.0206	17.562	18.4269	18.1259	17.609	17.9999	17.7067	17.7739	16.9068	17.6218	17.5012	17.6698	17.4867	17.9701	17.8288	17.6632	17.697	17.5149	17.6738
AE_mz_96.9205205	16.0583	16.1732	16.4268	16.0241	16.17	15.8553	16.4128	16.0412	16.1277	16.0242	15.9913	15.6124	16.1217	16.3229	16.386	15.8623	16.2222	16.4896	16.1184	16.199	16.1151	16.1426	16.7595	16.1381	15.686
AE_mz_96.95700241	13.97	13.5568	16.8094	16.4133	16.1071	15.4055	16.6396	15.5559	15.9426	16.0179	15.8326	15.9245	15.9656	15.5775	14.974	16.2189	16.1464	14.9105	16.709	15.9564	16.9332	13.0334	13.6449	15.3626	17.6072
AE_mz_97.51306868	18.5454	18.7189	19.029	18.9223	18.3918	18.4777	19.7728	18.6643	19.239	18.8439	18.4016	18.782	18.7857	19.7073	18.9877	18.4894	19.2099	18.5921	20.0684	18.8697	18.5282	19.1565	19.3315	18.3328	19.1647
AE_mz_97.96750612	16.9829	17.2811	17.165	17.6217	17.1217	17.4314	16.606	17.4345	17.9559	16.7328	17.4023	17.3417	16.9548	17.4847	17.4456	17.1035	17.5708	16.7313	16.9878	17.2148	17.464	17.5141	17.0535	17.5141	16.2093
AE_mz_97.99003008	23.8975	24.3774	23.8786	22.9662	23.6709	23.6867	25.0312	24.038	23.1847	23.3954	23.6064	24.1292	23.6549	23.2343	23.3675	23.8562	24.0271	23.9119	23.6544	23.3857	22.4625	24.2344	24.2634	23.9968	24.038
AE_mz_98.01229626	19.0095	19.4255	19.6992	19.0237	19.2569	18.8871	19.7746	18.9008	19.3779	19.1902	19.3837	19.2896	18.7541	19.5964	19.0392	18.7991	19.2031	19.6424	19.7053	19.0259	19.6151	19.1752	19.6464	19.0531	19.4464
AE_mz_98.01229499	19.7188	19.7068	19.8458	19.6961	19.6924	20.5536	19.3987	19.8761	20.3331	19.8315	19.3526	20.7221	18.6496	20.0973	20.888	18.5479	21.04	20.8302	18.9421	20.2992	19.8306	18.8584	20.8177	21.0279	18.6155
AE_mz_98.09509825	16.7165	17.1752	18.4188	17.926	17.9496	17.0193	17.8159	18.0615	17.1881	17.4442	17.323	17.9857	17.0405	17.541	17.4495	18.6478	17.1637	17.7924	17.4781	18.5132	17.5755	18.0005	17.1507	17.1515	17.5852
AE_mz_98.46899433	16.3723	16.2656	15.9125	16.4001	16.991	16.1477	16.6343	16.1273	16.2279	16.4366	16.4388	16.3694	16.3664	16.4433	16.4468	16.4996	16.5201	16.6007	16.1924	16.5436	15.8053	16.3127	16.7115	16.9896	16.3073
AE_mz_98.51070153	22.2846	22.0993	22.4441	22.5354	21.9461	22.2696	22.5433	21.8217	22.7805	21.9401	22.2251	22.4065	21.9113	22.6454	22.1939	22.0679	22.4777	22.3862	22.2112	22.4019	22.0851	22.0644	22.7128	22.5194	21.9547
AE_mz_98.95998214	19.0199	18.6603	18.5389	18.6739	19.1627	18.6556	18.9116	18.6279	19.0969	18.7739	18.6224	19.0842	18.7453	18.6539	18.8253	18.4893	18.7374	19.05	18.6719	18.7898	18.5074	18.7661	19.3021	18.6225	18.7139
AE_mz_98.95998105	17.8707	19.2524	19.2562	18.2367	19.7763	19.2714	19.0123	18.0264	19.9393	18.8595	18.432	19.0629	19.5417	19.0659	19.5295	18.0781	19.1541	18.33	19.6356	19.4305	18.1342	18.6891	19.8424	19.4529	18.6277
AE_mz_98.98286101	24.5235	24.4622	23.7193	23.9907	24.4082	24.1361	24.5044	23.6685	24.2761	24.5865	24.3927	24.1037	24.1861	24.386	23.9573	24.1419	24.1678	24.1486	24.1739	24.492	24.2576	24.8571	24.1904	23.4686	24.6326
AE_mz_98.99339062	18.5399	18.2601	18.617	17.7425	18.8114	16.8349	19.0244	17.1497	19.0391	18.4716	17.6994	17.4827	18.5036	19.0081	18.8843	18.2517	17.86	18.351	18.5005	18.0064	17.685	18.0766	18.4657	18.3711	18.6405
AE_mz_99.03220695	17.1489	17.3374	17.7811	17.9942	17.9287	17.8297	17.9511	17.7207	17.6373	18.8862	17.4985	17.0685	17.824	18.0948	17.8345	17.6194	17.9423	18.3384	17.6758	18.3037	17.9059	17.9101	18.0391	17.6616	17.2432
AE_mz_99.51091602	21.9162	21.6232	21.7185	21.7855	21.7019	21.5124	22.0818	21.3136	22.1311	21.6614	21.5197	21.9522	21.3147	22.0832	21.7103	21.4365	21.7818	21.9716	21.633	21.8058	21.4223	21.7359	22.1697	21.6866	21.6742
AE_mz_99.5109356	23.129	23.1426	23.2393	23.7079	23.1147	22.864	23.2963	23.0028	23.4048	23.146	23.3061	23.6246	23.1567	23.7992	23.8267	23.6643	22.3989	23.0372	23.96	23.3858	22.7723	23.0855	23.2657	23.1964	23.0801
AE_mz_99.52984607	18.2226	17.8592	17.3917	17.9611	18.7683	17.471	17.6869	18.4362	17.6308	17.6083	18.3298	17.6285	17.8496	18.2491	16.7687	18.7801	17.2093	17.8669	17.5266	17.8002	17.4293	17.9315	17.5032	17.6186	18.722
AE_mz_99.98604692	17.417	17.2118	17.4179	17.3715	16.9687	16.6084	17.3881	17.2135	16.7007	17.9094	15.798	17.3312	17.4172	17.0711	17.4013	17.6457	16.2346	18.3172	17.1857	17.7521	17.3203	16.2777	17.7099	17.1899	17.0218
AE_mz_100.0125821	17.8701	17.5734	17.7426	17.6946	17.6582	17.5993	17.8207	17.5136	17.7777	17.5668	17.6909	17.8178	17.7428	17.6654	17.4951	17.6518	17.746	17.7489	17.6057	17.7006	17.5514	17.7869	17.6114	17.8243	17.5608
AE_mz_100.0125916	17.6378	17.6727	19.0116	18.98	17.7335	17.5425	18.1101	19.0076	18.3304	17.8086	17.7887	17.9477	17.7068	18.528	18.5057	18.0427	17.9907	18.1811	17.8228	18.2099	17.8852	18.4704	18.7919	17.4635	18.4237
AE_mz_100.0379841	15.8584	16.0321	15.0207	15.8412	15.564	15.7618	15.924	15.7625	15.8445	15.688	15.6793	16.0737	16.3012	15.4623	15.6873	15.6902	15.8133	15.4558	16.1563	16.1081	15.9254	15.8687	15.1556	15.8423	15.8792
AE_mz_100.0742951	19.213	18.9184	20.8806	20.0396	20.3971	18.4364	20.0904	19.6115	19.7958	20.8359	18.3596	20.4122	19.186	20.7852	20.3397	20.5636	19.4044	19.9952	20.0048	20.9439	18.5708	20.1181	20.1792	19.6779	20.7752
AE_mz_100.0744107	20.7713	19.3661	21.4935	19.8054	18.0968	20.1527	20.1134	20.268	18.8605	20.4148	19.6865	19.9877	20.4376	20.251	18.3891	19.6821	20.4514	20.442	18.5956	18.7687	19.5252	19.8367	20.4575	19.8913	19.4076
AE_mz_100.1107383	22.7978	22.4129	22.8959	22.5368	22.5039	22.659	22.3238	22.2837	22.8703	22.6235	22.2506	22.8311	22.1786	22.7998	22.471	22.5441	22.5292	22.7329	22.0726	22.4256	22.1573	22.3614	22.7848	22.4995	22.5992
AE_mz_100.1107573	23.2522	23.1713	23.2139	23.2438	23.1582	22.4212	23.4598	22.967	23.2403	23.6545	22.5466	23.3876	23.1073	23.0904	23.7354	23.064	23.2684	22.7988	22.6722	23.2767	22.7502	23.3653	23.2809	22.9344	23.3641
AE_mz_100.5086143	20.6007	20.315	20.3378	20.3936	20.273	20.2676	20.6338	19.9476	20.7022	20.2663	20.2099	20.4836	19.9767	20.6078	20.3864	20.1835	20.3795	20.5336	20.2394	20.4141	20.1098	20.3418	20.7094	20.388	20.4595
AE_mz_100.5086648	21.5493	21.5006	21.6396	20.8556	21.4575	18.4062	21.7073	21.5098	21.7824	22.0013	21.1473	21.5358	21.3102	21.9196	21.3972	20.8158	21.1133	20.3931	20.5266	21.5362	21.082	21.5682	20.5892	21.532	21.6849
AE_mz_100.9553863	16.7393	16.682	16.7381	16.8844	16.5102	16.7438	16.8628	16.4634	16.9425	16.4616	16.982	16.7953	16.6754	16.8194	16.54	16.7583	16.801	16.5994	16.8468	16.5352	16.6704	16.7107	16.6775	16.765	16.7185
AE_mz_100.9871005	17.5457	17.6175	16.7864	17.0021	17.4201	16.9814	17.6558	16.5027	17.0473	17.5886	17.3019	17.0732	17.1145	17.5263	16.9347	17.1312	17.1921	17.1444	17.2158	17.5336	16.9871	17.9336	17.3464	16.5645	17.7439
AE_mz_101.0100309	16.6143	16.6903	16.2825	16.1475	16.4058	16.5088	16.3223	16.344	16.26	16.5513	16.7511	16.3851	16.3352	16.4431	16.5311	16.6465	16.58	16.5255	16.2488	16.3897	16.6154	16.2441	16.4699	16.4479	16.4984
AE_mz_101.0097485	16.5556	16.7544	17.0139	17.0814	17.1743	17.249	16.3675	17.1538	16.8676	16.3659	16.7329	16.8269	17.1059	17.2766	16.5222	17.2614	16.9081	16.9857	16.609	16.4436	16.6301	17.0368	17.1965	16.8029	16.3752
AE_mz_101.0777174	15.5794	16.2183	15.697	16.2628	16.2322	16.1321	16.5688	16.503	15.3061	16.5857	15.9786	16.092	16.0699	16.3287	15.7265	16.3781	16.4894	15.8379	16.3441	15.5206	15.6764	16.4979	16.0219	16.141	16.3044
AE_mz_101.0776697	18.0308	18.0406	18.9281	18.0904	18.0224	17.7142	17.8045	19.2135	17.9179	18.6921	18.5888	18.6992	18.5516	17.7858	19.1665	17.0691	19.0151	15.5291	19.6903	18.4215	19.0654	19.1408	17.2265	19.5868	17.4777
AE_mz_101.5074097	17.5909	17.3707	17.1803	17.3831	17.2075	17.185	17.4372	17.2025	17.5603	17.4546	17.5344	17.3917	17.3682	17.2275	17.2417	17.1659	17.3494	17.5433	17.2887	17.3485	17.3444	17.3432	17.4458	17.3251	17.2038
AE_mz_101.5073623	15.6247	15.7111	16.3366	15.1426	15.5683	16.2946	16.1438	16.0339	15.6902	15.736	16.5731	16.1774	15.5141	15.8006	15.5779	16.0491	16.6141	15.6752	15.0251	15.716	15.6964	16.8318	15.6864	16.6042	15.4075
AE_mz_101.9828923	16.6596	16.9603	17.0293	16.9717	16.9671	17.309	16.7893	16.1601	17.1586	17.3407	16.5709	16.9985	16.9048	17.2485	16.8386	16.7931	17.0142	17.3623	16.7961	17.4016	17.1196	17.2407	16.7518	16.7806	16.773
AE_mz_102.0116335	19.1378	19.5806	19.3579	19.4174	18.8448	19.1733	19.3835	19.0137	19.638	19.3282	19.1886	19.1709	19.3525	19.4807	19.3865	18.9716	19.3865	19.0639	19.3388	19.6486	18.9522	19.4266	19.2469	19.1575	19.1742
AE_mz_102.0438063	17.8439	17.8428	18.207	18.5512	18.0166	17.9965	18.2532	17.7578	19.2145	17.3197	17.942	18.2239	18.0806	18.7499	17.2361	17.8966	17.9313	18.2521	18.644	17.4804	17.5703	18.2953	18.5561	18.4962	17.6788
AE_mz_102.0535654	20.157	19.8705	19.877	19.9283	20.4924	20.3717	20.3887	19.6201	19.3319	20.453	20.4183	20.3064	20.929	19.6451	19.3923	20.5613	20.2339	20.1178	20.1711	19.8216	19.4239	20.1431	19.8624	20.1723	20.6921
AE_mz_102.0536617	18.1456	18.8924	17.9147	16.9998	17.3073	17.8459	17.9622	17.9313	18.2032	18.2239	18.1108	18.3346	16.4726	18.2336	18.2663	17.8909	18.0563	18.2575	18.2432	18.2771	17.6633	18.0076	18.7064	18.3075	17.7193
AE_mz_102.0648115	17.2409	17.246	17.1599	17.3918	17.8125	17.0659	17.4309	17.3206	16.7494	17.8198	17.135	17.3574	17.0917	16.922	18.09	16.8028	17.6248	17.1589	17.057	17.7202	17.163	17.2225	17.3578	16.7372	17.6213
AE_mz_102.0899553	19.3379	19.6117	19.8639	19.9282	19.5417	19.6534	19.8634	19.6045	19.4172	19.6709	19.5086	19.6083	19.6544	19.67	19.651	19.6483	19.5985	19.5889	19.4451	19.8948	19.4962	19.4505	19.6988	19.6046	19.7723
AE_mz_102.0900184	19.9782	19.9791	19.961	20.0693	18.7337	19.5217	19.9971	19.5004	19.2553	20.5887	19.8993	19.8797	19.3901	20.002	20.5633	19.9397	20.2605	20.3656	19.0706	20.633	19.7821	19.984	20.2998	19.8315	20.014
AE_mz_102.5072227	15.6252	15.6497	15.4889	15.9371	15.5601	15.4152	15.6892	15.5996	15.5635	15.622	15.5247	16.0137	14.9239	15.4388	16.1614	15.4222	15.4043	15.0446	15.1114	15.3897	15.7073	15.1184	15.1572	15.7753	15.3742
AE_mz_102.534177	18.4097	18.4497	18.4636	18.0455	18.228	18.2206	18.3053	18.1372	18.419	18.6245	18.1045	17.8747	18.3662	18.325	18.3603	18.0798	18.2911	18.4327	18.1951	18.726	18.2544	18.2814	18.4327	18.0593	18.6623
AE_mz_103.0403493	19.6903	14.4427	19.1634	17.7099	20.0165	19.162	20.7933	15.7456	15.8358	18.9769	14.7852	19.372	20.4692	15.0686	16.6068	19.2499	20.6738	14.4173	14.3005	20.3483	17.5668	18.4122	18.4098	17.4375	18.8589
AE_mz_103.0739269	15.4052	15.3313	15.5559	14.243	15.3755	14.5601	15.4274	15.3234	14.8339	15.7615	15.5964	14.1533	15.3024	15.4663	15.1026	15.8246	15.6188	14.2673	15.3528	15.7785	15.3037	14.8798	15.5977	15.3011	15.1984
AE_mz_103.0852728	15.863	16.2709	15.7975	15.9003	15.8082	15.4994	15.5674	16.0238	15.7175	15.7431	15.6603	14.8209	15.5683	16.3393	16.1167	15.1334	16.3107	15.9142	15.9461	16.0191	15.7334	15.1098	16.0945	16.274	15.9533
AE_mz_103.0933273	15.4609	15.8497	15.7346	16.2234	16.1172	15.8413	16.0306	15.5708	15.4959	16.1513	15.775	16.6444	15.4467	15.5131	15.6476	15.9742	15.4036	15.6173	15.3887	16.4907	15.8079	15.7948	15.9491	15.6671	15.3862
AE_mz_103.1297073	18.6608	18.9682	18.462	18.4928	19.0847	18.7521	18.7983	19.2863	19.7234	16.9473	17.9899	19.1184	17.5613	18.117	18.9283	19.1578	19.8218	17.6816	17.3488	18.566	19.4048	18.7577	19.2256	18.6974	18.2663
AE_mz_103.9542649	17.7924	18.6604	17.538	17.7845	17.5114	17.7723	17.7725	18.326	18.0692	17.77	18.0057	18.3802	18.0798	17.9696	17.8642	17.8696	17.8683	17.7527	17.8752	18.4942	17.5727	18.0212	18.2018	17.7399	18.484
AE_mz_104.0288658	16.954	16.3523	16.8271	16.0865	18.1746	16.5272	17.1281	15.9703	17.1464	17.089	16.9116	17.7538	14.8145	18.7871	17.3827	16.1338	16.2537	17.9076	16.9998	17.6686	15.6811	16.1597	16.8879	18.2501	18.8416
AE_mz_104.0355087	15.9756	15.9259	15.7168	15.1289	15.9219	16.5262	15.1373	16.157	16.2033	15.9075	15.9472	16.3872	15.8588	14.8909	15.8966	15.5147	15.8795	15.8687	15.6964	16.4173	15.4904	15.9281	16.1165	15.8261	15.7044
AE_mz_104.0359498	19.0716	10.9919	17.1147	18.5448	19.3608	19.6747	16.4006	15.7372	14.4102	18.3589	16.4743	14.7297	17.632	18.0384	16.8141	15.7346	16.7344	19.0352	15.7619	14.5846	15.2484	16.734	16.7292	16.8245	18.0766
AE_mz_104.0692023	19.2693	20.8182	18.7645	19.1007	19.7954	19.2819	19.5526	18.8422	19.4614	20.0099	20.1339	19.1824	19.5983	18.8915	19.8498	19.2931	19.7635	19.7784	19.202	20.0406	19.1339	20.4367	19.7734	19.8506	19.4994
AE_mz_104.0692602	16.9452	17.1733	16.9042	17.2044	16.8826	17.1774	17.0254	17.0236	17.1302	16.9558	16.5352	17.4284	16.9224	17.4147	17.2479	16.9074	17.3581	17.1706	16.9821	17.005	16.7538	17.4157	17.2207	16.8031	17.0292
AE_mz_104.1056329	18.9812	19.2334	18.3962	17.959	19.6193	18.2671	19.1018	18.766	18.0947	19.8974	18.6737	18.9468	18.3676	18.5285	19.6818	18.3965	19.2309	18.6697	18.5189	19.4111	18.671	18.8511	18.7555	18.3339	19.6365
AE_mz_104.1057019	22.8656	22.5779	22.6006	22.4999	23.4394	21.989	22.949	22.5167	22.7726	23.4235	22.0192	23.0052	22.9013	22.757	23.4376	22.0122	22.7809	22.7628	22.5666	23.2659	22.3087	22.5468	23.2442	22.1013	23.0048
AE_mz_105.0321632	18.7164	19.0579	18.3791	18.2452	19.284	18.5823	19.1415	18.7441	17.6223	19.5096	18.9003	18.5358	18.0911	18.7293	19.5621	18.5888	19.1706	18.7499	18.012	19.1343	17.89	19.0532	18.5998	18.7691	19.3982
AE_mz_105.0410384	19.5738	19.9706	19.5483	19.5156	19.7683	19.3949	19.9701	18.8834	19.9273	20.129	19.4904	19.7791	19.1789	20.1698	19.9489	19.4517	19.7637	19.7255	19.3758	19.9039	19.2917	19.867	20.153	19.4756	19.6703
AE_mz_105.0684289	19.1368	18.7776	19.3329	19.6457	18.7638	19.3548	19.1423	20.1248	17.7099	18.6637	19.3715	18.1647	20.0977	18.2926	18.1817	19.1855	18.59	18.8792	19.2168	19.6377	19.0558	18.8926	19.0613	18.8476	18.8094
AE_mz_105.0685401	16.6479	16.4586	16.3552	15.6583	15.5438	16.2511	15.6345	16.4643	15.1344	16.7793	15.4274	15.8631	16.6412	15.5507	16.4616	16.1705	16.3508	16.5434	14.7976	16.4912	16.2019	16.5051	16.1673	15.925	15.8137
AE_mz_105.089567	20.3123	19.661	19.3557	19.3197	18.0784	19.929	19.4464	20.0395	19.445	18.3405	19.9641	19.6472	19.3973	19.6797	18.3783	19.9165	19.0462	20.0279	19.441	18.5407	20.0344	19.4413	20.1958	19.2612	18.1237
AE_mz_105.1090534	17.6215	17.6964	17.7794	17.0017	18.7909	17.4912	17.6267	17.4911	17.7415	18.742	16.553	18.1631	17.3911	17.7865	18.539	16.7764	17.9169	17.7578	17.392	18.4096	17.615	16.7321	18.3584	17.0585	18.5479
AE_mz_105.4907314	17.2202	17.5229	17.9803	16.9104	16.2116	18.2962	15.3128	15.911	17.1042	18.1366	16.9428	15.6432	16.9527	17.5274	17.5029	17.3074	17.6879	17.3079	16.4936	17.6935	16.551	17.0858	17.0293	17.2247	16.9077
AE_mz_105.9524581	16.2794	16.1557	16.1568	16.5667	16.2979	16.0507	16.6278	16.5506	16.2579	16.1082	16.4217	16.4421	16.2031	16.2645	16.4058	16.2985	16.2872	16.253	16.1665	16.6647	16.2922	16.5833	16.6431	16.2942	16.1172
AE_mz_106.0217096	19.4604	19.7792	19.4246	19.6077	19.8052	19.406	19.9711	19.3001	19.763	19.5387	19.6811	19.3149	19.4445	19.4236	19.7395	20.0724	19.2237	19.5872	19.6962	19.7685	19.3112	19.7236	19.7751	18.7894	20.0601
AE_mz_106.0484514	21.8529	21.6716	21.3443	21.469	22.1316	21.2588	21.9185	21.5165	21.6275	22.25	21.1144	21.9828	21.4156	21.8519	21.9448	21.213	21.8506	22.1456	21.6066	21.7314	21.3342	21.9712	22.0816	21.066	21.967
AE_mz_106.0637501	16.4181	16.1913	16.5759	15.0515	15.9047	15.882	16.5031	16.4762	15.8627	15.511	16.0861	16.0042	16.0138	15.991	16.2559	15.6867	15.3555	16.3402	16.2156	16.4934	15.9364	15.9042	15.784	15.4798	16.6347
AE_mz_106.0638712	19.3747	19.6312	18.4488	19.9951	18.9472	18.9379	18.6228	19.4468	19.3334	19.7232	19.0096	19.9675	18.9162	20.1851	18.3401	18.4819	19.446	19.0496	19.8401	19.2394	18.9535	19.9735	19.7511	19.684	18.1798
AE_mz_106.5234366	17.9911	17.5805	18.4977	17.0017	15.4673	16.8654	16.7058	18.9941	17.9996	15.8642	16.4475	17.6207	17.5458	17.621	17.6206	17.3369	17.0978	17.1599	18.0511	16.0887	17.2905	17.4433	17.378	17.332	17.469
AE_mz_106.949302	18.6672	18.3786	18.2623	17.6501	18.8487	18.0312	18.7221	18.2701	18.4033	18.9586	18.5346	18.6837	17.8143	18.6738	18.6245	17.7048	18.8149	18.881	17.9605	18.9737	18.283	18.6354	18.9111	17.8129	18.8101
AE_mz_106.990567	15.3033	15.2354	15.5198	15.2986	15.2801	15.759	15.0958	16.0624	14.2342	14.7807	15.6401	14.9101	15.1649	15.4551	15.0093	14.9452	15.3486	15.3228	15.4107	14.5417	15.3393	14.516	15.0738	15.6658	15.4903
AE_mz_106.9906019	16.3701	16.3392	16.4425	16.9437	17.3444	16.5804	16.3937	16.457	16.979	16.5466	15.9265	16.8532	16.2128	16.81	17.3445	16.6535	16.4607	16.7649	16.1427	17.0161	16.7873	16.6354	16.4573	17.104	17.047
AE_mz_107.068926	17.5532	18.0871	17.5781	17.248	17.1915	18.1245	17.1641	17.4623	17.784	17.9436	17.6018	18.7036	17.8482	17.9692	17.082	18.3644	17.0521	18.2542	16.9944	16.664	17.7971	18.2228	18.5089	17.117	17.4727
AE_mz_107.0841911	16.0846	16.0475	16.3575	15.9071	16.4015	16.7216	15.8979	15.919	16.2424	16.4339	16.6663	17.1517	14.9257	15.6878	16.2911	16.9334	16.1166	15.8391	16.0772	16.283	16.4211	16.6001	16.3122	15.8518	16.2424
AE_mz_107.0840875	18.5101	18.0379	17.8366	18.4489	18.7306	19.6445	17.0139	17.9999	18.4454	18.4253	19.2396	16.9357	19.3548	17.0854	19.3254	18.4892	18.6501	16.6975	18.3618	18.1316	17.9528	18.7264	17.8798	17.227	19.3028
AE_mz_107.5396561	17.7579	17.4557	17.5512	17.2597	17.242	17.8078	17.3509	17.1505	17.4687	17.0619	18.3526	17.2923	16.6959	16.7681	17.6665	16.5859	17.0467	17.4481	17.3596	18.5127	17.9525	16.8306	16.9459	16.9309	16.9709
AE_mz_108.021485	17.3302	17.2035	16.6141	17.3037	16.8415	17.4283	17.1752	17.166	17.3725	16.9021	17.051	16.8996	17.4497	17.242	17.146	16.2455	17.6182	17.7454	17.3359	17.2403	17.1959	17.4042	16.3932	17.1713	16.7928
AE_mz_108.0560907	18.8253	18.6757	18.7749	18.2992	18.9232	18.9546	18.0198	18.7561	18.2794	18.8336	18.3762	18.9417	18.5667	18.25	18.7457	18.8324	18.0031	19.0617	18.2983	18.4925	18.2111	18.8915	19.2203	18.3785	18.1777
AE_mz_108.0668479	16.0786	15.7822	15.4439	16.0272	15.7601	15.7563	15.8814	14.6698	15.848	15.8676	15.7323	15.8947	15.8197	15.3414	16.0304	15.3198	15.2553	16.2328	15.4984	15.3921	16.0524	15.0004	15.6954	15.9433	15.6395
AE_mz_108.0666605	14.1711	13.2137	18.8275	14.6983	14.9247	19.3781	15.9936	13.2286	14.5312	11.3188	12.0769	18.9218	17.6732	14.6683	13.9927	15.1923	11.9813	15.2733	16.7707	15.2073	14.0786	13.514	15.2637	14.5087	14.3627
AE_mz_108.0794196	15.8979	16.9931	16.2816	15.9509	16.2634	16.4413	16.5262	17.1523	16.041	16.3696	16.0036	16.2042	16.6506	17.1095	16.1824	16.3219	16.3674	16.3668	16.2064	16.372	16.5718	16.1274	16.4358	16.2311	16.4335
AE_mz_109.0093201	16.1705	15.8389	16.0028	15.5235	15.8125	16.5196	15.6229	16.0446	15.7208	14.3231	15.4504	16.0087	16.0317	16.4255	15.5321	15.7676	15.8417	15.3549	15.855	16.0248	15.2138	15.8086	15.8398	16.3548	15.703
AE_mz_109.0099193	18.3972	14.7394	15.1216	13.5824	17.6361	16.2369	15.489	13.1105	18.574	14.2092	15.6687	14.2376	16.358	16.3708	16.5418	16.1065	15.1415	18.3553	15.8417	11.9908	16.4086	16.2573	16.6701	14.1437	15.9179
AE_mz_109.0210253	16.4005	16.46	16.4438	16.7002	16.6488	16.7948	16.5921	16.5221	16.4566	16.5933	16.4776	16.4363	16.4067	16.6086	16.6906	16.4933	16.5751	16.4659	16.3859	16.6549	16.4945	16.7367	16.7116	16.4324	16.4322
AE_mz_109.0634721	15.4898	15.2302	15.4805	15.7742	15.847	15.7875	15.4352	15.6446	15.6033	15.3558	15.0202	15.7817	15.9779	15.3943	16.4516	15.4419	15.7021	15.5582	15.8754	15.566	15.7324	15.7371	15.6515	15.5883	15.7536
AE_mz_109.0746719	15.4637	15.3511	16.1342	15.7841	15.6127	15.7276	16.0986	15.8662	15.9053	15.589	15.8282	15.9163	16.1598	15.8667	15.7238	15.809	15.6987	15.5881	15.4127	15.4189	15.5044	15.3704	15.1506	16.231	15.4874
AE_mz_109.0997232	18.6642	18.5384	18.6106	18.715	19.3433	19.35	18.1436	18.6738	19.1076	18.6569	18.7068	18.74	19.283	18.1593	19.7671	17.9367	18.8564	19.6651	18.8771	18.3006	19.1736	18.6453	18.7158	18.8692	18.1392
AE_mz_109.099816	17.6381	18.9492	18.669	17.4093	18.6071	18.3146	18.815	17.1216	18.3896	17.6262	17.9478	18.7415	18.0971	18.6372	18.5402	18.0925	19.0169	18.7189	18.4737	17.6799	17.2016	18.2874	18.9087	18.42	18.2498
AE_mz_109.4775832	21.7169	21.4907	21.6303	22.1778	21.6084	21.332	21.9098	21.2768	21.9573	21.9428	21.5121	21.8548	21.3447	22.1001	21.536	21.3698	21.6782	21.8041	21.5603	21.863	21.1067	21.7276	22.156	21.825	21.8063
AE_mz_109.9772397	24.767	24.7403	24.504	24.9215	25.0161	24.932	24.5741	24.8842	24.5818	24.8214	24.8517	24.6799	24.8107	24.5901	24.7612	24.8831	24.7112	24.6611	24.7993	24.7335	24.9877	24.7182	24.4952	24.8113	24.8065
AE_mz_109.9772231	21.598	21.551	21.677	21.842	21.6879	21.2366	22.2445	21.1622	22.5092	21.8479	21.5273	21.8764	21.4279	22.1614	21.6016	20.7273	21.9359	21.8733	21.332	21.824	20.9116	21.3827	22.2333	21.6808	21.711
AE_mz_109.9877508	16.3794	16.0322	16.1531	16.0613	16.2202	15.7913	16.6602	16.5319	16.3722	16.0317	15.628	16.0055	16.2582	16.6477	16.6389	15.8161	16.3342	16.1389	16.3606	15.8233	16.2303	16.3158	15.9054	15.5287	16.7534
AE_mz_109.9943832	15.3323	15.2167	15.287	15.4309	15.3242	15.1869	15.0902	15.3146	14.8808	15.8194	15.2252	14.8942	15.4202	15.1599	15.2698	15.1414	15.3307	14.9483	15.5525	15.3571	15.1921	15.7426	15.118	14.5927	15.8018
AE_mz_110.0073246	19.5826	19.8501	19.3749	19.8891	19.7901	19.4654	19.9775	18.7275	20.3267	20.1251	19.5324	19.9511	19.1256	20.0135	19.9698	19.0934	19.7786	20.268	19.6973	19.5603	19.2957	20.2383	20.0038	19.4625	19.4852
AE_mz_110.0069879	19.944	20.8974	20.8144	21.3151	19.745	19.3965	21.0413	20.3959	21.2459	21.0914	20.569	20.8489	20.2099	21.125	20.9344	20.8907	19.5538	21.3012	19.2937	21.3932	20.5273	20.7717	20.9178	20.8509	20.8067
AE_mz_110.0186237	20.8107	21.1185	21.8275	21.6973	21.3619	21.5032	21.7235	21.1353	22.1703	20.959	20.9521	21.5455	21.014	21.7836	21.658	20.9838	21.5568	21.5725	21.2822	21.655	21.3367	21.3718	21.8007	21.5901	21.1176
AE_mz_110.0586631	16.2053	15.8865	16.5618	15.7108	16.4018	16.1686	15.6971	16.3486	16.3024	16.2544	16.5528	16.1054	15.6927	16.6314	15.2812	15.8249	16.0147	16.0261	16.3736	16.6316	16.2527	16.0649	16.2164	15.8071	16.2156
AE_mz_110.4789476	19.1591	19.1444	18.8298	19.6201	18.7077	18.1693	19.5689	19.0603	19.5085	19.0124	19.094	19.3092	19.0117	18.8912	19.2489	18.6263	19.1346	19.2264	19.7979	19.4997	18.8062	19.3782	18.8828	19.4849	18.9909
AE_mz_110.4788042	13.8494	18.2558	17.7761	17.2924	16.0988	14.2129	13.6796	18.5062	16.0959	16.3003	13.4208	15.1034	16.5033	15.3453	15.3863	16.8826	14.4717	16.7799	18.8137	14.232	16.0751	15.2064	16.1815	15.1355	17.4701
AE_mz_110.507287	17.164	17.1637	17.1675	17.1975	17.3753	17.0115	17.3467	17.1146	16.6123	17.3004	16.9795	16.9223	17.585	17.089	17.6054	16.9851	17.4433	17.0246	17.1883	17.0816	16.6497	16.8667	17.5941	17.4558	17.8269
AE_mz_110.520326	17.8064	18.3835	18.8213	17.3426	16.9765	17.482	18.3839	17.3033	17.8075	17.7152	17.5132	18.654	17.3843	18.1212	17.6062	17.656	17.756	18.054	17.8131	18.1304	17.7785	17.3863	18.5171	18.1308	17.5552
AE_mz_111.0081285	16.079	15.6873	15.9057	16.3192	16.5232	15.5539	16.4107	15.5819	16.2825	16.289	15.6614	15.4551	15.5519	15.7332	17.871	16.071	16.5795	16.4061	15.8235	15.3315	15.7044	16.3949	17.6443	15.7645	15.7419
AE_mz_111.0188542	22.8041	22.8099	22.6448	22.8231	22.7149	22.5548	23.0448	22.2399	23.1248	22.8432	22.7283	22.9349	22.3762	23.0402	22.7918	22.6263	22.6958	22.8668	22.8354	22.8267	22.4436	22.8072	23.0982	22.6097	22.7845
AE_mz_111.0188642	24.0417	24.0186	23.9866	24.4092	24.3963	24.0537	24.1222	24.2043	24.1336	24.1087	24.1235	24.2112	24.1129	24.2864	24.3643	24.0866	24.143	24.0128	24.1218	24.2795	24.0311	24.3294	24.1553	24.3317	24.3069
AE_mz_111.0538737	15.8838	15.3831	16.0699	16.7096	16.5257	16.9103	16.1215	16.1348	16.077	15.7299	15.9395	15.7623	15.9993	16.4123	15.827	16.3039	16.6369	15.8082	16.4082	16.2933	16.78	15.5107	16.2395	15.9021	16.5582
AE_mz_111.0790827	15.7877	15.3424	15.9367	16.0315	15.292	15.6519	15.7468	15.6235	15.6889	15.9279	15.7496	15.6607	15.8187	15.4782	15.605	15.7399	15.8226	15.8119	15.8477	15.8182	16.2115	15.8419	15.8369	15.181	15.6667
AE_mz_111.1153868	18.2888	19.4434	18.7051	18.5502	18.4347	19.1239	18.7505	18.5685	18.4603	18.3041	17.2994	19.9765	18.6975	19.3609	18.5062	18.9478	18.7927	19.3019	18.6571	18.6756	19.6559	17.9857	18.1811	18.235	19.0075
AE_mz_111.5205139	19.3521	19.226	19.1863	19.4242	19.2045	19.1809	19.53	18.9735	19.5347	19.3128	19.203	19.3546	19.1755	19.4601	19.2727	19.1156	19.3381	19.4403	19.2806	19.4438	19.0803	19.3544	19.7338	19.1867	19.3174
AE_mz_111.5205263	18.4232	19.0454	18.695	20.456	18.954	19.7552	19.3658	17.6602	19.8219	19.8819	18.8585	18.4167	19.5204	19.823	19.1662	18.5742	19.3463	19.5285	20.2134	19.4867	18.3664	18.5338	20.8459	18.6512	18.394
AE_mz_111.5297629	15.6428	15.0121	15.3553	15.4135	16.0432	15.4806	14.6965	15.549	15.7282	16.4697	15.4504	15.4245	15.5109	15.3332	15.965	15.1748	15.2068	15.8344	15.8389	16.1502	15.5524	15.6306	15.0755	15.5731	16.138
AE_mz_111.5353185	16.1754	17.0884	16.4357	16.2652	16.5591	16.4116	16.8544	16.9594	16.4819	15.8832	17.3721	14.8551	16.7245	16.7329	17.1557	15.9366	16.9565	15.7414	15.8672	17.3182	17.497	16.1789	16.6285	16.882	16.7002
AE_mz_111.9669103	17.9106	18.4206	18.3532	17.7174	18.7862	18.0377	18.0892	18.0672	19.0378	18.0123	18.0545	18.2044	18.0073	18.3325	18.5888	18.8697	18.1531	18.4526	18.3343	17.8258	18.7138	17.8519	17.8775	18.8539	18.3544
AE_mz_111.9830437	22.3885	22.3931	22.4243	22.7121	22.2223	22.3536	23.0304	22.2019	22.8913	22.0827	22.3546	22.5801	22.2278	22.6857	22.7093	22.0011	22.5123	22.6552	22.4912	22.6553	22.2722	22.3287	22.6901	22.3037	22.3407
AE_mz_111.9830243	18.7661	19.507	20.0376	19.9633	18.7834	19.2836	19.4623	19.7627	19.5431	20.1751	19.4661	19.4697	20.2278	20.0706	19.5636	18.7545	19.5965	21.0562	19.5117	19.7929	20.1098	18.9125	20.1051	20.1882	19.4287
AE_mz_112.0049051	16.3481	16.5335	16.8977	16.1432	17.2762	16.7138	16.5866	15.3843	17.5402	16.6617	15.8041	15.9189	18.6066	17.8744	16.5985	16.0287	16.0913	16.6221	16.7215	16.0427	16.0597	16.7514	16.7306	16.3051	15.9623
AE_mz_112.0165468	21.5135	21.275	21.269	21.5438	21.3848	21.2234	21.7485	20.7838	21.8952	21.2976	21.3899	21.7207	21.0766	21.7352	21.3373	21.2004	21.4496	21.5731	21.3673	21.5409	21.1213	21.4952	21.844	21.2202	21.311
AE_mz_112.0743231	17.0554	16.8695	17.4161	17.1076	17.2468	17.3473	17.2194	17.0829	16.8254	17.5424	16.2764	17.373	17.5687	16.5882	17.8872	16.1937	17.481	17.5615	17.173	17.1858	16.1477	17.1689	17.0914	17.7372	17.3238
AE_mz_112.1106924	17.126	17.2863	16.4969	16.0917	15.9653	17.343	16.5997	16.182	15.9556	17.034	16.1036	16.5246	17.4243	16.9643	16.2808	17.1508	17.2122	15.9246	16.5663	15.6618	16.7273	16.2176	16.6918	16.3315	16.6095
AE_mz_112.5181493	18.3619	18.2473	18.108	18.3791	18.0832	18.1297	18.3719	17.9694	18.3912	18.0673	18.2357	18.3493	18.143	18.3477	18.1684	18.1688	18.1472	18.2283	18.2018	18.2555	18.056	18.3273	18.3519	18.243	18.0616
AE_mz_112.5178837	17.1923	17.9967	18.3125	18.2889	18.2294	18.3311	18.399	18.1382	18.6454	17.1239	18.1631	18.6693	18.3532	17.6235	17.7908	17.5021	17.4008	18.3166	17.7733	18.4824	18.4184	17.7777	18.4339	18.6522	17.7989
AE_mz_112.8943425	16.0628	16.7314	16.4405	16.6313	16.4762	15.9515	16.7893	16.1475	16.6161	16.4891	16.1158	16.247	16.9536	16.2377	15.9246	15.7229	16.378	16.8748	16.2177	16.9794	16.0353	15.9768	17.4986	15.8279	16.3294
AE_mz_112.9544857	18.5373	18.0182	18.2023	18.2867	18.2006	18.7815	18.6001	18.7563	16.9223	17.7457	18.451	17.1342	18.4893	19.2212	18.6303	19.0499	17.9881	18.2745	18.5361	18.4027	18.2575	18.3912	19.1065	18.6755	18.3953
AE_mz_112.9537236	15.8068	15.6537	15.1811	15.3578	15.9313	15.8702	15.7881	15.6423	16.2553	16.2414	15.2342	16.1406	16.1766	15.8827	15.9332	16.7396	16.2763	16.4272	17.1405	15.5736	16.1157	14.7915	17.3474	18.025	14.6607
AE_mz_112.9654103	21.4416	20.9843	19.8229	20.4205	20.9258	18.0846	21.6417	17.3477	21.5661	21.4353	19.2075	21.0645	19.3745	19.4294	20.7074	21.196	20.3715	20.4731	19.232	20.4733	20.5216	20.6347	21.1806	19.5524	19.1008
AE_mz_112.9770479	22.5715	22.6059	22.6182	22.9278	22.5301	22.7128	22.8779	22.3141	22.6505	22.5773	22.4552	22.6133	22.2587	22.8825	22.8674	22.3683	22.5852	22.7942	22.6322	22.6568	22.5791	22.7044	22.9482	22.4669	22.4883
AE_mz_113.0153238	18.7271	18.3947	18.4316	18.6663	18.6267	18.4831	18.7095	18.3552	18.8725	18.3622	18.4866	18.6949	18.5205	18.7307	18.604	18.3378	18.6058	18.6068	18.5817	18.7284	18.3988	18.6012	18.654	18.4682	18.5954
AE_mz_113.0153457	16.3594	17.5435	18.4185	18.6845	18.7826	17.7393	16.7454	18.1809	18.8587	18.3831	16.7611	17.8094	19.0472	18.3321	18.0104	17.3992	17.8194	17.9334	19.2273	18.3168	16.8572	17.8473	16.4185	19.0122	18.6188
AE_mz_113.0331034	17.216	17.6604	17.1786	17.1438	17.5693	17.3741	16.9668	17.4689	17.4145	17.0697	17.2863	17.1984	17.1957	17.2282	17.7441	17.0198	17.1749	17.4701	16.8277	18.0043	17.3118	17.3517	17.4585	16.8641	17.8202
AE_mz_113.0583379	17.4416	16.6652	17.658	16.688	16.9086	17.6758	16.7631	18.428	17.259	16.6678	16.8709	17.1682	17.9822	17.171	17.0114	17.2354	17.5853	16.954	17.1443	16.8768	17.0234	17.1538	17.159	17.2	16.9991
AE_mz_113.0581287	19.2719	17.4804	15.0364	12.7703	17.4725	17.2651	17.4337	17.718	16.5345	14.9698	16.3001	16.7956	17.7531	17.6784	16.4008	16.9856	12.5336	17.0136	17.3044	18.9482	17.3186	15.124	16.8571	17.3071	17.3663
AE_mz_113.0947098	16.3718	16.1846	16.5937	17.0134	16.5227	16.6266	16.2039	16.6159	16.4588	16.0155	16.4818	16.4043	16.7545	16.0122	15.989	16.5153	16.389	16.5327	16.7911	16.3028	16.8447	16.5589	16.4777	16.2694	16.085
AE_mz_113.5175041	15.3687	15.3664	15.3923	15.3302	15.4047	15.9696	15.2297	14.9942	15.4849	15.6234	14.727	15.1563	15.2181	16.6167	15.3015	15.684	15.6323	15.5267	15.9928	15.5787	15.2289	15.2585	15.7572	15.2029	15.1539
AE_mz_113.9622582	22.0726	21.6796	22.0382	21.9987	21.9325	21.3469	23.4522	20.8917	22.4598	22.8487	21.5348	22.1221	21.8994	22.042	21.6686	22.1208	21.7158	22.1951	21.7452	21.3253	20.7837	22.017	23.319	22.0141	21.9224
AE_mz_113.9804007	16.6407	16.62	16.4626	17.1243	16.1198	16.7531	17.187	17.0965	16.6332	16.2498	16.8863	16.4343	16.4842	16.4892	16.4401	16.322	16.4538	16.2009	16.902	16.959	16.5336	16.6364	16.6776	16.6918	16.1608
AE_mz_114.015113	16.7009	16.3146	16.3511	16.3965	16.3073	16.3151	16.4172	16.3776	16.3676	16.3284	16.4487	16.4709	16.4835	16.2022	16.3017	16.2615	16.2796	16.4818	16.5211	16.4419	16.3266	16.5983	16.2307	16.4781	16.4632
AE_mz_114.0151015	16.8764	16.7378	16.9226	16.9193	17.4196	16.6266	16.8731	16.7777	16.8512	16.9102	16.729	16.8118	17.2096	16.3234	17.3222	15.8649	17.5091	17.2373	17.0979	17.0053	17.1472	16.8718	16.7045	17.2422	16.8604
AE_mz_114.0535085	18.0681	18.0502	18.2072	18.6687	18.3718	17.9626	18.344	17.6475	18.4145	18.4033	17.9337	18.3296	17.4679	19.0213	18.1902	18.0823	17.7953	18.5681	18.6104	17.2984	17.5793	18.1702	18.7899	17.6482	18.6423
AE_mz_114.0647972	20.6724	20.854	20.1729	20.545	21.717	20.4985	20.9995	20.6324	20.9905	21.4783	20.5042	21.0025	20.2424	20.8403	21.5523	20.5872	20.9274	21.0236	20.3879	21.3304	20.3694	20.7055	21.1247	20.6266	21.4507
AE_mz_114.0898575	19.9023	19.9164	20.4673	20.1279	20.1793	20.5447	20.1087	19.5592	20.2671	20.2042	19.9857	20.1751	19.6265	20.3612	20.3591	19.9242	19.9599	20.323	20.023	19.876	19.8473	19.9378	20.382	19.8791	20.1749
AE_mz_114.1092982	18.1387	17.9601	18.1502	18.1227	18.5631	19.0356	18.0994	17.9226	17.6546	18.553	17.7612	18.0032	17.8965	18.1548	18.2511	16.6851	18.8253	17.9574	18.3948	18.0477	18.9688	18.2224	18.4721	18.0643	17.1664
AE_mz_114.1263179	16.8408	16.7645	17.3353	17.7716	17.0629	17.5931	17.5059	17.1437	16.0154	15.8423	17.6583	16.4181	16.7172	16.9379	16.8948	17.6158	17.5003	16.6549	17.5759	16.7076	17.0844	17.3608	17.2086	17.3459	17.4212
AE_mz_114.9629977	17.4112	17.4011	17.4188	17.4451	17.4019	16.7273	17.619	17.6666	18.0019	17.5504	17.8011	17.6641	17.2766	17.5632	17.5113	17.9065	17.6268	16.8709	16.6752	17.8062	17.171	17.4974	17.5648	17.3116	17.9633
AE_mz_115.0269758	17.7841	17.8898	17.7718	17.8677	17.3916	17.6731	18.4397	17.5714	17.7833	17.6362	17.7743	17.4934	17.5223	17.6596	18.3498	17.5865	17.5049	17.8883	17.9947	17.829	17.8112	17.6137	17.8479	17.305	18.3545
AE_mz_115.0528402	20.7884	19.8752	19.9173	20.2689	20.0837	19.3465	21.2817	19.894	20.2847	19.4776	20.0516	19.6826	19.9572	20.4125	20.0543	18.852	20.8674	19.9608	19.5097	20.7039	19.8526	20.201	20.8449	19.6184	20.3938
AE_mz_115.0739541	17.3666	17.6754	16.8307	16.7522	16.2235	17.9279	17.3248	16.5981	16.5541	16.8343	16.5163	16.0311	17.4162	17.61	16.8422	17.206	16.9878	16.1034	17.0839	17.2529	16.6787	17.2954	17.3711	17.2008	15.5491
AE_mz_115.0738786	18.5188	17.9912	16.3869	18.2791	18.9453	18.0381	18.0457	18.6079	18.2941	17.4404	17.8584	17.6228	19.2404	17.9926	17.588	17.6429	18.5719	18.1889	18.8036	17.9688	17.8301	17.691	18.9257	17.5874	18.0854
AE_mz_115.0932073	17.4337	17.3704	17.6273	17.4801	17.1205	17.0413	18.0906	17.5508	17.7646	17.0877	17.7267	17.298	17.217	17.3626	17.3068	17.461	17.4151	17.6032	17.8052	16.9454	16.9988	17.3512	17.6281	17.2551	17.3752
AE_mz_115.1215971	17.9736	18.7527	20.3595	19.8302	19.4002	19.3268	18.9449	19.0581	19.0647	18.5173	18.7692	18.9443	19.5536	17.4503	19.9268	19.4899	17.8813	18.1704	19.5046	19.0662	18.9799	18.9745	18.8667	18.5314	18.8286
AE_mz_115.9560708	16.1816	17.7601	16.6371	16.9449	16.2783	15.5484	16.7644	17.4032	16.6678	16.8478	16.0148	17.2983	17.0776	16.9303	16.5693	15.8181	17.167	16.9432	16.8301	16.7252	16.9649	15.5167	15.8456	17.445	17.5103
AE_mz_115.9627147	17.8435	18.4411	16.7295	18.5078	18.0282	17.4005	17.6674	18.4925	17.9298	17.8936	18.3674	17.889	17.6707	17.9382	18.5105	17.3891	17.5979	18.565	17.3915	18.2574	18.3228	17.0384	18.082	17.8107	17.9722
AE_mz_115.9626947	16.3714	16.1115	17.6772	15.7284	17.3498	17.4201	17.0005	16.0357	16.5968	16.2684	16.8349	16.0067	15.727	17.5365	17.4759	16.965	16.5325	16.2318	17.4893	17.0845	15.5879	17.6365	17.7131	17.3219	18.2135
AE_mz_116.0355128	16.0847	12.8462	16.3769	15.8267	16.5291	16.1115	15.9448	15.9119	15.0883	15.924	16.4339	16.2574	15.3604	16.4374	13.0605	15.9495	15.049	16.53	16.0267	15.8594	16.3208	16.5784	16.3545	16.4116	16.2057
AE_mz_116.0354915	17.9125	14.9525	14.2594	14.9543	14.5597	14.3034	18.379	14.8226	11.725	15.8455	11.844	15.4671	15.4525	15.5494	14.6598	13.2568	17.8194	14.2181	14.1154	17.3192	14.8273	13.3436	16.4471	13.7077	18.5489
AE_mz_116.043967	16.5093	18.7427	17.1455	17.5028	17.403	16.666	16.3142	19.3442	16.6459	19.3375	16.783	16.4595	17.1081	16.7975	17.8654	18.174	18.35	16.7775	16.5423	17.6266	17.0149	16.6532	17.4174	17.4602	18.1249
AE_mz_116.0691685	23.7602	24.468	25.7587	24.7277	26.0046	24.6697	23.7839	24.6089	25.0716	26.5208	26.1577	24.5249	25.3711	24.3189	24.634	24.6155	23.989	26.3219	24.3987	24.233	26.0864	24.5536	25.7807	23.987	24.8683
AE_mz_116.105579	23.027	22.9171	22.9738	23.094	22.9727	22.8168	23.1429	22.6682	23.3182	23.1231	22.8981	23.1794	22.7194	23.1865	23.0594	22.8138	22.9679	23.0592	23.0314	23.1201	22.9053	22.9442	23.1248	22.9869	22.9934
AE_mz_116.9696416	16.0264	16.3592	15.6349	15.9583	15.9805	16.0422	15.543	16.072	15.9263	15.6403	15.9163	15.8993	16.2527	15.882	15.9157	15.8	15.5742	15.8636	15.8806	15.9699	15.7849	16.4033	15.2468	15.7907	15.9213
AE_mz_116.9700804	16.6123	16.9617	17.1927	17.4795	17.3383	16.9418	16.3182	17.155	17.6634	17.1499	16.7811	16.6622	17.0086	17.3131	17.5192	17.299	16.6119	16.3022	17.95	17.166	16.7197	16.7534	17.8102	16.8181	16.7885
AE_mz_116.9697565	16.3192	16.5011	16.4889	16.6679	16.4472	16.2577	16.237	17.0688	17.0455	15.0431	17.1159	16.8274	16.8362	15.4218	15.9405	16.06	16.4503	16.7954	15.864	15.9489	15.9274	16.2197	16.3285	15.8199	17.7819
AE_mz_116.974786	16.1626	16.44	16.7753	17.8901	18.3176	16.3967	17.0864	17.0596	17.0762	18.0121	16.6358	17.3371	16.6007	17.7737	17.7204	16.2951	17.8844	16.2637	17.1151	17.631	17.2491	16.4016	16.515	17.4052	17.4072
AE_mz_117.0558686	18.5705	21.5385	18.8106	19.4552	19.3988	19.8008	18.8635	18.3008	17.755	19.9655	19.4503	20.4976	18.2607	20.2038	18.6222	20.2058	18.6441	18.9383	18.7563	20.2654	19.0407	18.6629	19.5615	18.8343	20.0925
AE_mz_117.0724551	21.3964	21.7975	21.4894	21.6307	21.525	21.1017	21.951	21.6438	21.7064	21.6146	21.1457	22.0346	20.8615	21.9022	21.9597	20.9749	21.7217	21.904	21.5909	21.8008	21.4215	21.7285	21.8438	21.1753	21.8946
AE_mz_117.1008396	18.6583	18.4305	18.0767	18.1524	16.7412	18.8906	17.5383	18.3944	17.8463	16.6487	17.6169	18.4376	18.6018	18.3649	17.1749	18.1639	17.6748	18.6935	18.1286	17.0556	17.8087	17.996	18.3144	18.3777	17.4755
AE_mz_117.1089352	18.9342	18.6816	18.7838	18.8309	18.9363	18.7489	19.0922	18.6327	19.0114	18.8327	18.6925	18.867	18.7458	18.9964	18.8185	18.7219	18.9321	18.94	18.8386	18.943	18.9133	18.796	18.9746	18.7612	18.9917
AE_mz_117.48272	16.2991	16.9935	17.2547	17.1548	16.8224	17.816	16.4803	16.6851	17.3326	16.5299	17.3256	17.5893	16.5266	17.6746	16.7087	16.8564	16.9201	17.4936	16.4839	17.4282	16.5573	17.1742	16.7224	17.7564	16.7421
AE_mz_118.0636579	20.5116	19.7861	20.4563	20.3333	20.366	20.2004	21.0564	20.6564	19.9779	19.3417	19.1973	20.6778	20.6433	20.6918	19.496	19.6654	21.0079	20.6786	19.6903	20.5458	20.4425	20.4142	21.0125	20.1363	20.121
AE_mz_118.084758	25.1061	25.8329	25.3287	25.5571	25.8404	26.1229	24.9511	26.461	24.5664	25.8578	25.4955	25.585	25.6213	25.1658	25.5445	25.8905	25.3431	25.3406	25.6149	25.2607	25.8507	25.8686	25.0428	25.1229	25.877
AE_mz_118.9824576	21.5731	20.314	21.6677	22.1306	21.53	21.2685	20.9896	21.1763	22.0204	21.1463	21.3587	21.8015	21.3982	22.017	21.1577	21.4947	20.5831	21.8813	21.6598	21.925	21.6314	20.5701	22.2735	20.3604	21.9686
AE_mz_119.0127891	18.0351	18.0579	18.065	17.8802	18.0301	17.9981	18.1568	17.9804	17.9157	18.5428	17.9923	18.1316	17.9544	18.4254	18.0892	18.0369	18.6636	18.0979	17.9937	17.2177	18.0117	17.8749	17.9714	18.4188	17.6637
AE_mz_119.0121318	19.7763	19.7923	20.5805	20.7752	19.9117	19.3598	20.1502	20.8313	18.0648	20.2674	17.9657	19.0414	20.0498	20.736	20.7266	19.4516	19.7878	20.6442	20.1203	20.7081	19.6114	20.0434	19.2837	20.1649	20.8292
AE_mz_119.0607007	19.3225	19.3403	19.2867	19.269	19.2502	19.1265	19.3857	19.2083	19.3623	19.3919	19.1309	19.4161	19.1576	19.3842	19.3366	19.0362	19.3177	19.372	19.1954	19.4964	19.1711	19.1175	19.4344	19.2176	19.4106
AE_mz_119.0881103	20.7216	21.1734	21.0219	20.4985	21.15	20.3623	21.3697	20.8563	20.8622	21.6541	20.5525	21.44	20.4955	21.4053	21.3484	20.5159	21.0668	21.1744	20.9515	21.2103	20.7486	21.2837	21.2623	20.5545	21.3623
AE_mz_119.1244545	24.8393	24.9037	24.7066	24.8894	22.5362	24.833	23.1901	24.8645	24.8544	24.9267	24.4084	23.7188	24.6378	24.3708	24.335	24.8301	24.4796	24.8359	24.8174	24.7783	24.2353	24.9851	24.0989	25.1493	23.4528
AE_mz_119.5123077	16.8971	17.5704	17.1421	17.2141	16.4086	17.2926	17.226	16.7133	17.3569	16.4541	15.9595	17.5375	16.4274	17.0063	17.1495	16.9434	17.0347	17.4488	17.217	17.4626	17.2908	16.6606	17.0779	17.1016	17.3067
AE_mz_120.0096855	15.8163	15.8729	16.5201	15.9645	16.6128	16.216	15.8101	16.0165	15.6015	16.9345	16.7168	16.2371	15.6471	16.041	16.3778	15.897	16.2416	16.968	15.3092	16.1256	16.2936	15.9665	16.4121	16.4286	16.1646
AE_mz_120.0541941	17.4889	16.6154	16.6417	16.722	17.1183	16.94	17.2972	16.115	16.8305	16.7015	16.7679	14.9873	16.7337	17.9574	17.8292	16.5984	17.6382	17.166	16.5691	16.7675	16.9934	16.8459	16.6114	16.947	16.7976
AE_mz_120.0542417	15.4371	17.1954	14.9491	17.9346	11.0999	13.3966	16.0976	13.319	16.7194	14.5177	14.2372	12.1438	12.7487	17.3192	14.4434	16.7924	11.5082	18.1406	16.7619	11.6926	15.825	17.6962	14.5322	16.2272	13.1418
AE_mz_120.0640008	22.4275	22.3336	22.0487	22.6854	22.649	22.0063	22.4616	22.2361	22.4867	22.8433	22.1859	22.74	21.7396	22.6053	22.8683	21.9614	22.4763	22.7733	22.5104	22.5243	22.2717	22.3577	22.7931	21.6423	23.0587
AE_mz_120.0792726	20.9523	21.0936	21.1886	20.2054	21.6399	20.5277	21.2028	20.9845	20.8731	21.918	20.397	21.3856	20.4666	21.2824	21.5414	20.2851	21.0536	21.4173	20.9254	21.5676	20.7886	20.8882	21.4131	20.6276	21.662
AE_mz_120.9645923	14.8574	14.8201	14.9011	14.9026	14.8685	14.8263	15.2458	14.9514	14.7894	14.9778	14.9234	15.2689	14.6384	14.8202	14.2221	14.8517	14.8784	14.4129	14.7816	15.2562	14.7932	15.3266	14.5616	14.7339	15.0578
AE_mz_121.0269095	16.9962	17.3076	18.1564	16.3662	16.4091	16.8706	17.4517	17.1525	16.9083	16.6154	16.9453	16.9517	17.2535	17.3228	17.0744	17.4181	17.5047	16.9568	17.0481	16.8158	16.7639	17.2419	17.5542	17.3834	16.6199
AE_mz_121.0704344	19.5637	19.1523	18.4593	19.5993	20.3599	18.7189	19.6424	19.4042	19.0773	20.4044	19.0494	19.4275	20.2388	19.1026	20.1235	19.1382	19.8048	19.1838	19.4793	20.0947	19.076	19.0235	19.4182	19.9407	19.967
AE_mz_121.099724	16.4555	16.7893	16.3901	16.1513	15.7218	16.1218	16.2756	17.1391	15.5867	16.4064	16.4699	16.9298	16.0138	16.2109	16.6154	16.5069	16.1981	16.5376	15.2911	16.9018	17.0459	16.953	16.2024	16.6491	16.3006
AE_mz_121.0996566	16.738	16.4094	16.3648	15.9225	16.4995	16.8376	14.1353	16.7582	15.6313	16.346	16.0096	16.0757	16.3573	16.1504	16.1546	15.4501	16.6442	16.6401	15.3586	16.3262	15.3883	16.6585	16.2989	15.3202	16.1406
AE_mz_121.5192967	17.6335	17.22	19.8456	17.4973	19.4302	19.1302	17.9168	19.0997	18.6333	18.6523	19.4772	16.9942	18.0177	18.0479	18.8468	19.1267	17.7453	18.2254	18.2264	19.9274	19.4149	17.3861	17.9389	17.3608	19.4662
AE_mz_121.9650089	15.3696	15.4796	15.3947	15.0303	15.3752	15.1189	15.0997	15.0482	14.7224	16.4308	15.4021	15.4783	15.465	15.3847	15.7188	15.0121	15.374	15.3557	15.6552	15.2202	17.5952	14.8789	16.6113	14.7705	14.8459
AE_mz_122.0585683	16.8725	16.8628	16.9398	16.7882	16.9109	16.5803	16.82	16.6604	16.7988	17.1242	16.6549	16.726	17.2032	16.8537	16.7309	16.3013	17.1085	17.0411	17.1416	16.2352	16.8077	16.6937	16.6382	16.8592	16.9088
AE_mz_122.09495	15.4404	15.5637	16.4085	15.8142	15.8033	15.9873	15.706	16.1595	16.0122	15.881	16.534	15.6756	15.6168	15.5917	15.6967	15.9597	15.8635	15.537	15.5644	15.9699	15.8499	15.9142	15.6422	16.8364	15.5458
AE_mz_122.0949161	16.2935	17.6621	16.7818	15.9606	17.4688	16.8577	17.6825	16.918	17.0904	16.8055	17.2705	17.1062	15.7625	17.0527	17.3148	17.2623	16.6615	17.2645	16.8696	17.0717	17.1921	16.9381	16.5835	16.9342	16.9325
AE_mz_122.9231312	19.8166	19.9785	19.8208	19.9417	19.9706	19.1868	20.3474	19.6947	19.8532	20.2748	19.4749	20.0755	19.7857	20.0194	19.9603	19.1375	20.1834	20.4491	19.365	20.1608	19.418	19.7158	20.7998	19.4257	19.93
AE_mz_122.9625504	18.3173	18.0091	18.3608	18.4045	18.1939	18.351	18.6037	18.0951	18.6945	18.3253	18.2175	18.5164	18.2778	18.4676	18.5151	18.2963	18.5805	18.3983	18.2155	18.3562	18.439	18.3303	18.1481	18.1464	18.2621
AE_mz_123.0388505	18.2662	18.9096	19.0332	19.6035	19.8607	20.223	19.3834	17.8978	19.7534	18.548	18.9843	19.05	19.6319	19.7247	18.7599	19.6606	18.6138	19.9471	19.0433	19.3521	19.0275	18.6882	18.6654	19.349	19.3933
AE_mz_123.0537286	18.4664	17.7544	18.0318	19.8425	19.9382	18.4646	19.2173	20.0314	18.5114	17.8657	18.556	18.8544	18.7503	18.4321	18.68	18.7081	18.0276	19.2202	19.5243	18.7846	18.3458	18.6243	19.0779	19.7136	18.7844
AE_mz_123.0537999	16.6908	17.3907	17.27	17.3698	17.3844	17.1706	17.355	18.1329	17.2985	16.9401	17.7464	17.61	17.2076	16.7313	17.2589	18.0834	17.7993	17.3491	17.5918	17.2903	17.1153	17.174	16.9762	17.1967	17.1951
AE_mz_123.0778261	21.7469	21.6195	21.5134	21.6471	21.6318	21.5312	21.7633	21.147	22.0512	21.5354	21.4077	21.8229	21.0864	21.8852	21.7608	21.4607	21.5672	21.601	21.3512	21.6403	21.3323	21.4779	22.0459	21.7501	21.6492
AE_mz_123.0901822	15.4929	15.8932	16.2807	15.9458	15.8421	16.1042	15.9955	15.8083	15.8047	15.8596	16.2732	15.5362	15.4336	15.8908	15.8865	15.7977	16.0761	15.6308	16.3148	15.9316	15.724	16.51	15.293	15.679	16.2861
AE_mz_123.1154208	15.5779	16.001	15.831	15.4575	16.4852	15.8094	16.1085	15.9984	16.0571	15.5415	15.7676	16.2955	16.0357	15.731	15.8897	16.2977	15.5791	16.4484	16.4653	15.7172	16.2671	16.0641	16.0639	15.9375	16.9497
AE_mz_124.0381388	16.198	17.1701	16.122	16.3151	16.2437	16.3409	16.4309	17.0076	16.4234	16.1614	15.9999	16.3926	16.2834	16.8201	16.3734	16.5388	16.2696	16.5034	16.2803	16.4935	16.331	15.757	16.4206	16.7419	16.707
AE_mz_124.0810031	16.987	17.0307	17.1818	16.7405	16.9109	16.9647	16.7259	17.0599	17.0465	16.6477	16.8646	17.2138	16.7796	17.0061	16.9421	16.8606	16.9008	16.6822	17.3745	17.1099	17.3621	17.1528	16.9683	17.1003	16.3007
AE_mz_124.0809566	16.4757	17.849	17.3299	16.7724	17.4164	17.1661	17.4039	17.2405	16.7649	17.9331	17.4867	17.5667	17.2288	17.0336	17.0398	17.3141	17.3977	17.5691	17.6693	16.7097	17.8987	17.238	17.1729	17.3042	16.7654
AE_mz_124.110594	15.4329	15.7322	15.8985	16.1058	15.9067	15.802	15.441	16.9406	15.2281	15.8553	16.3711	16.2864	15.8183	14.8914	15.0469	15.4539	15.9267	15.3441	15.9847	16.1579	15.965	15.7174	15.7166	16.347	15.5836
AE_mz_124.1104799	17.3588	17.6304	17.3581	18.2144	17.566	17.5046	17.5847	18.085	16.9839	17.8838	17.7163	17.7554	17.6762	17.1949	17.6081	17.2068	17.2427	17.461	17.5615	18.1138	16.7061	17.7468	17.2661	18.6363	17.5561
AE_mz_124.9549072	17.5723	17.3891	17.8177	18.4283	18.4853	17.4007	18.2231	17.9326	18.3055	18.1149	16.916	18.1192	18.0175	18.2554	18.3046	17.7972	18.2147	17.9114	18.1638	18.7266	18.0109	17.7819	17.8721	18.3547	18.7081
AE_mz_124.9629652	17.4711	17.4913	17.3094	17.5216	17.1967	17.1977	17.5459	17.2631	17.6389	17.3275	17.2453	17.4119	17.3338	17.4991	17.483	17.3164	17.3576	17.4303	17.5014	17.3906	17.2408	17.4194	17.6207	17.2332	17.4306
AE_mz_124.998331	16.4548	16.1535	16.7039	16.5735	17.046	16.2517	16.7071	16.7987	15.7396	17.9455	16.4469	17.0672	16.428	15.9261	17.146	16.7578	16.9184	16.474	16.4676	16.8363	16.5045	16.8818	16.2911	16.5718	17.1507
AE_mz_125.0137932	22.6512	19.1433	21.5718	19.5624	22.1872	19.4373	25.3129	19.7113	19.7865	20.7655	21.6617	20.3552	21.023	20.4232	22.1364	19.3912	23.7499	18.0386	19.7214	23.5057	19.9097	21.3253	22.1326	18.7068	22.5344
AE_mz_125.0695386	15.2242	16.2908	15.9159	16.461	16.1802	16.1762	16.033	16.3301	15.6845	15.7046	15.5121	15.8903	16.1835	15.8353	15.3582	15.9766	16.4611	15.9389	15.6535	15.9701	15.3792	15.9143	15.9574	16.0275	16.3562
AE_mz_125.0694065	16.7965	16.3229	17.4385	16.9576	16.9511	16.8717	17.0106	16.7473	16.6563	16.9725	17.0887	16.7481	16.6429	17.5041	16.7872	17.3621	16.3985	17.0531	17.3008	16.8348	16.9494	16.9994	17.7435	16.5963	17.0504
AE_mz_125.0945188	19.41	19.5096	19.632	19.1979	19.8457	19.4601	20.1714	19.9255	19.6352	19.259	19.6844	19.7922	19.5902	19.5452	19.372	19.7268	19.8101	19.8913	19.2645	19.1889	19.7474	19.5203	19.9168	19.393	19.147
AE_mz_125.0946281	17.4408	16.5955	16.827	16.3266	16.7852	17.0775	16.5267	16.9195	16.2901	16.9506	16.0819	16.8295	16.7065	16.7636	16.6862	16.9526	16.2602	17.2787	16.2187	16.987	16.2029	17.2436	17.4137	16.6776	16.5196
AE_mz_125.1058004	17.6988	17.5776	17.4794	17.5753	17.1445	17.813	17.4199	17.6211	17.7754	17.7375	17.48	17.5912	17.6067	17.6221	17.567	17.0703	17.6582	17.6977	17.6515	17.7002	17.2682	17.4557	18.0617	17.3255	17.5237
AE_mz_125.5270526	16.478	16.2599	15.8037	16.2192	16.5634	15.8146	15.8147	16.6785	15.4849	17.6035	16.2526	16.6791	16.3074	15.9461	16.8683	16.2302	16.2111	16.1872	16.3193	17.0982	15.9793	16.7817	16.305	15.4339	17.038
AE_mz_125.9847338	25.2355	25.3307	25.3693	25.2114	25.5204	25.7621	24.9891	25.7694	25.0219	25.2277	25.7071	25.1628	25.6311	25.0172	25.1603	25.6833	25.2001	25.2467	25.4649	25.0456	25.7397	25.3358	24.8741	25.3264	25.39
AE_mz_125.9847481	23.3879	23.4659	23.372	23.2694	23.1891	23.3206	23.4486	23.18	23.4589	23.2692	23.2457	23.4242	23.2784	23.4933	23.366	23.2284	23.4095	23.5312	23.2431	23.4369	23.3282	23.2977	23.4643	23.29	23.3356
AE_mz_126.0204032	22.722	22.5914	22.6683	22.497	22.9233	22.1428	22.4242	22.7377	22.5505	23.2314	22.6462	22.8054	22.2799	22.6592	22.9693	22.3181	22.766	22.8331	22.6381	22.8389	22.57	22.6448	22.9118	22.0625	23.0752
AE_mz_126.1261629	18.9797	18.7222	18.9371	19.0549	18.7353	17.954	19.3077	18.9808	19.3067	18.4882	18.8256	19.067	19.2873	18.9546	18.8987	19.8424	18.2953	18.2211	17.9978	19.4379	18.1759	18.6739	19.5074	19.0761	18.2825
AE_mz_126.1261938	19.4415	18.9489	18.9591	18.1981	18.1372	18.0298	18.9637	19.8341	18.9148	18.2024	18.4279	19.3022	18.9684	18.911	18.4969	19.4997	18.6849	17.8093	18.6447	17.972	18.56	18.3493	19.3596	19.5692	18.2048
AE_mz_126.5349042	17.4631	17.6211	16.4782	15.885	17.0845	18.7189	16.7979	16.4335	14.3423	16.971	16.8792	16.975	16.8668	16.3599	16.8977	16.7394	17.1827	17.493	16.8557	14.571	16.7905	15.9944	14.7474	16.8599	16.8175
AE_mz_126.9539475	18.3975	17.1144	18.3912	17.4792	17.5345	18.3432	17.9156	17.6246	17.2709	17.7995	17.5534	18.0639	17.5208	18.143	18.1076	18.0183	18.7547	17.2289	17.6102	17.5684	18.0788	17.8691	18.126	17.9403	17.3262
AE_mz_126.988091	20.1336	20.1727	20.2574	20.3359	20.2482	20.0819	20.4952	19.8776	20.5119	20.2806	20.1183	20.409	19.8885	20.5409	20.2357	20.0709	20.1456	20.3442	20.2602	20.3317	20.0609	20.2776	20.5807	20.1563	20.2913
AE_mz_126.9880808	18.0711	18.3655	18.5218	18.1042	18.0743	18.354	18.2533	18.18	18.2288	18.2702	18.1914	18.5108	18.0167	18.2897	18.1945	18.0438	18.2415	18.3201	18.1801	18.2655	18.212	18.0517	18.4702	18.135	18.0364
AE_mz_127.0108435	21.4754	16.7965	20.6259	15.1285	20.6316	19.1354	22.5156	18.8537	18.1162	18.5107	20.3135	18.143	17.217	19.0008	19.8892	16.0687	22.0729	17.2505	18.0486	21.7108	18.1932	19.2038	20.0001	17.695	20.2166
AE_mz_127.023733	19.0574	17.1368	18.6532	17.1918	17.1118	17.9134	17.913	19.6316	16.5828	17.8285	17.8145	17.9085	17.7743	17.9424	17.8047	17.2993	17.5277	17.0019	17.5286	17.763	18.0901	17.3259	16.8419	17.3498	17.7708
AE_mz_127.037471	16.0402	14.7457	16.021	16.2407	15.8634	16.0127	15.1615	15.7732	15.9919	16.142	16.02	15.9808	16.1871	14.6459	15.751	16.1185	15.3403	16.2336	15.6207	15.5009	16.4096	15.5824	15.9943	15.6941	15.8975
AE_mz_127.0374804	20.3864	19.1007	15.8282	19.5991	16.806	19.9524	18.8244	18.5142	17.9207	17.4779	19.2544	18.7142	18.6191	18.3408	18.9811	18.9518	18.3788	20.1008	17.1676	19.1376	19.4063	18.9966	16.152	19.252	18.6647
AE_mz_127.0737932	16.6954	16.2476	17.3672	16.3412	16.0189	16.6479	15.8227	16.7335	16.5976	16.9742	15.9004	16.9233	16.3702	16.2531	16.6032	16.6904	16.6508	16.6244	15.5044	16.6787	16.3584	16.9025	16.9696	16.3051	16.8256
AE_mz_127.1101949	17.452	17.2867	17.6795	19.0896	18.2644	18.6955	16.1038	18.9327	18.895	15.9325	19.9596	18.9384	14.7501	18.2195	18.1566	18.586	18.6396	14.8272	18.8855	18.6594	13.8192	18.7429	19.7095	18.917	18.1109
AE_mz_127.9523796	18.5832	18.3831	18.3912	18.1708	18.3474	18.2559	18.4696	18.3479	18.7293	18.489	18.3088	18.4548	18.2034	18.5587	18.4629	18.4037	18.4081	18.6538	18.1915	18.4508	18.3282	18.1919	18.6184	18.4297	18.4478
AE_mz_127.9652228	17.4273	17.5063	17.7382	18.9497	18.3846	17.6288	17.808	18.6595	18.2747	17.6961	17.3336	18.0018	17.9498	17.9565	18.196	17.9383	17.8789	17.9475	17.61	17.9877	18.2613	17.734	18.0976	17.7596	17.5237
AE_mz_127.9807841	17.6795	17.5329	17.581	17.6774	17.745	17.5773	17.7903	17.5837	17.7767	17.5517	17.7083	17.6358	17.6728	17.5295	17.7314	17.5898	17.7038	17.8735	17.6482	17.6873	17.5745	17.624	17.8282	17.6939	17.6664
AE_mz_127.989006	16.7094	16.7382	16.7021	16.8399	16.762	16.7932	16.9596	16.6558	16.7365	16.4707	17.069	16.6603	16.6456	16.6444	16.7779	16.6426	16.6805	16.7469	16.7288	16.7152	16.7838	16.6469	16.9825	16.695	16.7549
AE_mz_128.0163539	19.5556	18.5065	18.9696	18.6055	18.9811	18.389	20.4116	18.6997	18.5778	18.8653	17.9072	19.2599	19.1946	17.0386	19.4756	18.5377	20.1496	17.8302	18.0086	19.6632	18.4145	17.2593	20.1247	18.9778	19.386
AE_mz_128.060533	20.897	19.0534	20.4428	18.6461	20.3648	19.7531	22.8354	18.7707	18.5615	19.9242	20.4158	19.93	20.5826	19.6159	20.4471	18.8445	21.353	19.4835	18.5385	21.0084	19.7528	20.0327	20.5795	18.374	20.9745
AE_mz_128.0605755	15.9399	16.9392	16.6603	16.3095	17.1539	16.7479	16.8171	16.4744	16.5594	16.7251	16.6764	16.913	16.0738	16.1757	17.4731	16.6408	17.2694	16.9154	15.7364	17.2084	16.8821	16.2398	16.9593	16.863	17.2318
AE_mz_128.0690523	19.3275	19.1678	18.7533	18.9897	19.2151	19.449	19.3426	19.2878	19.3618	18.0877	18.9541	19.7657	17.741	19.7769	19.3543	19.1596	18.9347	18.7664	18.6992	19.4518	19.4779	19.2087	19.425	19.2231	18.628
AE_mz_128.1418675	18.2339	17.5189	17.5421	17.436	17.5053	17.7579	17.9613	18.0451	18.23	17.7509	17.3724	17.6266	18.3056	17.857	17.0284	17.8257	17.8849	17.9244	17.6289	18.1625	17.2168	17.8573	18.3573	17.8653	17.9202
AE_mz_128.48985	17.4399	15.6398	17.5406	14.6365	13.1975	15.6039	17.5567	15.3649	14.4228	15.5859	15.3806	15.363	17.1732	15.2109	14.8027	14.8369	13.9094	15.5074	14.6132	17.8831	14.2594	17.9619	12.8316	15.7501	19.5029
AE_mz_128.9492296	21.2982	21.4424	21.3688	22.754	21.8016	20.4285	21.9357	21.0289	22.7546	22.7737	21.9881	22.4874	21.1055	22.2964	21.7638	20.9988	21.2006	23.0028	21.2388	21.2705	22.0309	21.8493	20.2099	23.4249	20.545
AE_mz_128.9906154	17.9526	18.8441	20.3906	21.1264	20.9361	17.3995	20.2578	19.6552	20.6536	20.6609	20.0255	20.4678	17.3031	20.6497	20.3726	18.0399	19.6688	20.4424	20.4286	20.6008	19.9638	20.1742	20.4447	20.0875	20.1359
AE_mz_129.050768	16.2603	16.7569	16.2207	16.2554	16.2363	16.7216	16.752	16.5621	16.584	16.4961	16.4079	16.853	16.0451	16.9945	16.443	16.0946	17.008	17.2575	15.781	16.5335	16.3102	16.3624	16.0885	16.5639	16.4757
AE_mz_129.1086068	17.8129	18.0363	17.8537	17.8962	17.8164	18.2466	17.4041	17.8029	17.405	18.0081	17.7308	17.877	17.7314	17.9251	17.6412	18.059	17.5945	18.174	17.3257	17.8434	17.7783	17.9953	17.9098	17.8865	17.6511
AE_mz_129.1257465	19.3994	18.8173	19.2869	19.0894	18.8161	19.0517	19.2398	18.9844	18.7718	19.2295	19.1441	19.3554	18.9587	19.366	19.155	19.2129	19.2354	19.4575	18.8309	19.2674	19.3038	19.2653	18.4342	19.2632	19.2143
AE_mz_129.1259341	16.0361	15.1074	17.7717	16.8768	15.8318	16.6841	16.3487	15.9393	16.2792	16.2861	16.3405	16.6513	16.0165	16.0327	16.085	16.5382	16.2535	16.6073	16.143	15.5354	15.7278	16.6107	16.0085	16.6677	16.158
AE_mz_129.9776419	19.5161	19.7608	19.7692	19.8252	19.7003	19.583	20.0677	19.24	20.0968	19.7538	19.6097	19.9284	19.2982	19.937	19.642	19.5328	19.7543	19.8162	19.7067	19.7048	19.438	19.6495	20.3639	19.6836	19.5256
AE_mz_129.9906448	22.0633	22.0061	21.8465	22.5071	21.8976	21.7371	22.4229	21.6837	22.4544	22.1221	21.8774	22.0384	21.7255	22.4085	22.2419	21.7555	22.0579	22.1236	22.1592	22.3105	21.8438	22.1324	22.4316	22.1066	22.0654
AE_mz_129.9905817	16.4451	16.7095	16.8029	16.7682	16.7945	16.5045	17.1206	16.5115	16.6794	16.6867	16.3549	16.5484	16.6675	17.0556	16.7771	16.4975	16.5975	16.9458	16.4207	16.6534	16.6931	16.6825	16.8082	16.6836	16.5727
AE_mz_130.0063105	20.4897	20.277	19.7243	20.9836	19.9768	20.2426	20.438	19.8399	20.8771	19.6261	20.2086	20.1492	20.1168	20.4243	20.2859	20.1935	20.3231	20.2646	20.1921	20.3823	19.6178	20.3082	20.5643	20.1852	20.5046
AE_mz_130.0482867	20.1588	20.0966	19.8553	19.2657	20.271	19.5624	19.461	19.9831	19.3007	20.9206	19.6968	20.1454	19.7466	19.8494	20.3455	19.7537	19.6936	20.0106	19.909	20.5473	19.7722	19.8876	20.0415	19.2743	20.5517
AE_mz_130.0483023	23.8307	23.8428	23.5405	23.543	24.0521	23.5239	23.9009	23.6516	23.5494	24.2014	23.58	24.0156	22.9848	23.9446	23.8513	23.5305	23.771	23.7109	23.6838	23.6311	23.5026	23.9408	23.9249	23.4287	23.772
AE_mz_130.0636489	17.7578	18.0345	18.1962	17.3111	17.4773	18.2285	17.2916	18.0532	18.2543	17.4769	17.6541	18.0942	17.8213	18.1884	16.7672	17.7037	18.6701	18.3196	17.4448	17.5466	17.8081	17.384	18.5233	18.3211	17.5342
AE_mz_130.0634953	19.4527	19.2858	18.3091	18.4141	17.9404	17.7306	19.7768	18.0006	17.889	18.8008	18.7845	17.7994	18.8768	18.5582	18.5739	18.5339	19.5013	18.5672	16.8432	19.3614	18.7812	17.0023	17.7806	18.6069	19.6873
AE_mz_130.0846996	22.6137	21.816	22.1055	21.8026	22.5859	21.9702	22.4491	21.794	22.2091	22.5068	22.2129	22.3714	21.55	22.4729	22.1881	21.904	22.1315	22.9624	21.8918	21.9413	22.226	22.3376	22.3853	21.7379	22.1245
AE_mz_130.1210964	15.9883	17.0396	16.1524	15.6938	16.1549	15.7812	15.964	16.6586	16.1834	15.9311	16.0741	16.4406	16.4331	15.4808	15.9221	16.5972	15.9068	15.5626	16.4717	16.1371	15.6765	16.3328	16.6249	15.8799	16.1397
AE_mz_130.1210729	17.2077	16.7077	16.5429	16.8221	16.4199	16.8965	16.7814	17.143	16.8328	17.0601	16.6043	16.3654	16.6599	17.2059	16.6736	17.6401	16.565	16.4501	17.1241	17.0237	16.7952	16.8731	16.9775	17.0777	16.6793
AE_mz_130.4903762	18.7658	19.2622	19.4329	18.5704	19.4435	19.1936	19.3735	19.0287	19.4093	19.3121	19.5292	19.1958	18.5066	21.0731	18.9019	18.9047	19.1199	19.5685	18.8907	18.939	18.8864	18.9738	19.3114	19.2057	19.2483
AE_mz_130.4903698	22.1616	20.9381	21.6647	19.696	20.9889	21.7745	21.1322	20.6612	21.1204	21.2311	19.6496	21.6525	20.9334	21.3959	20.3793	19.5489	21.5988	21.7828	21.0591	20.7214	21.5997	21.1096	21.9487	21.1452	20.9255
AE_mz_130.5200888	18.8168	18.8162	19.2403	18.8884	19.125	18.7117	19.3031	18.7007	19.0626	18.8554	19.0942	18.8911	18.9495	18.9491	19.0685	18.9237	18.962	19.1466	18.9068	19.0356	18.71	18.9641	19.1538	18.9581	19.1933
AE_mz_130.5200503	21.2439	21.2396	21.3115	21.3708	21.1597	20.7079	21.0759	20.956	21.601	21.21	20.4695	21.4719	20.6698	21.5711	21.3977	20.9308	20.7201	21.2952	21.1921	21.3052	20.9567	21.3376	21.5248	21.2748	21.3215
AE_mz_130.5241218	18.2333	19.6017	19.4716	19.2954	19.2258	18.9754	20.1012	18.6134	18.4347	19.4965	19.2131	19.1582	19.5138	19.0426	19.5512	19.5439	19.2981	19.2214	18.605	19.2347	19.1103	19.6748	19.294	19.0817	19.5295
AE_mz_130.9314127	17.6177	17.5465	17.7605	17.5691	17.5878	17.4699	17.6179	17.454	17.7506	17.6201	17.4299	17.7019	17.5167	17.7015	17.6561	17.2851	17.5789	17.8149	17.5017	17.6	17.571	17.4613	17.8187	17.5887	17.5817
AE_mz_130.9314241	18.8098	18.9477	18.9586	18.5852	18.7508	18.7826	18.9442	18.7658	19.2314	18.1151	18.8645	19.0305	18.3268	19.1611	19.0264	18.8164	18.8705	18.9647	18.8931	18.7891	18.8564	18.7561	19.1712	19.0452	18.6418
AE_mz_130.9920421	18.4608	18.3038	19.5839	21.1269	19.83	18.8747	19.6072	18.5658	19.4434	19.5231	18.5863	19.2157	19.202	19.5316	20.7674	18.287	19.1726	19.2874	19.1279	20.5624	19.6201	19.6181	19.5995	18.4673	19.7285
AE_mz_131.0097402	18.3068	18.7556	17.56	18.1906	19.0366	18.1308	18.4654	18.5165	18.1037	18.623	17.9088	18.9828	17.4278	18.8188	18.2074	17.9613	18.4626	18.3167	19.1358	18.3161	18.5785	17.4231	18.1794	19.118	18.8938
AE_mz_131.0097349	13.0019	14.2781	15.3874	16.9183	16.855	15.9718	14.5911	16.29	15.7503	15.705	16.5307	16.1091	16.2726	11.9545	16.5516	16.1623	15.973	15.1143	15.7173	15.365	15.5869	15.9504	15.9499	16.4647	15.2355
AE_mz_131.0210579	17.2239	17.3828	17.9555	17.6176	17.778	17.6586	17.9068	17.2947	17.3104	18.0565	16.6935	17.295	18.4744	18.3106	17.2438	17.7782	17.4424	17.5731	17.5099	16.7952	17.5845	17.8317	17.781	17.9125	17.9458
AE_mz_131.0207709	16.8057	11.8061	12.8342	14.7646	19.1088	15.8418	12.3985	13.938	15.3799	16.4596	15.1104	17.8709	13.2499	13.0353	14.2615	14.2264	17.5816	14.9994	14.686	14.2426	15.327	15.2578	15.2176	15.3262	13.8677
AE_mz_131.0515858	19.6017	19.4184	19.5393	20.356	20.3344	19.1092	20.0382	20.1174	19.8972	19.7842	19.7806	19.7173	19.3274	19.5172	19.7315	19.2965	19.8915	19.5959	19.0284	19.8001	19.4016	19.3522	19.6494	19.8982	20.0516
AE_mz_131.0682709	15.7812	15.5967	15.9934	15.6582	15.5527	15.9911	15.8254	15.0531	15.7312	15.7707	15.8757	15.6043	15.5795	15.6469	15.7569	15.8712	15.7246	15.8175	15.759	15.7105	15.6122	16.2262	15.6929	15.2254	15.2562
AE_mz_131.0880158	19.9625	20.1055	17.577	16.8162	19.0668	18.5012	17.1204	19.8293	17.4442	19.0931	19.7257	19.1323	18.9032	17.7636	19.2016	19.277	20.1324	18.0924	18.6941	18.5373	17.7692	18.4545	18.7043	18.5317	18.8296
AE_mz_131.1162894	18.3146	18.4042	18.0676	18.437	18.5891	18.6358	18.1059	18.8215	17.6596	17.8245	17.7548	17.9863	18.4229	18.8679	17.9616	18.914	18.8201	17.8522	18.014	18.9387	17.9138	17.6714	19.0025	18.6249	18.8084
AE_mz_131.1608021	17.1761	16.8809	16.5923	17.2286	16.4687	16.424	16.6984	16.9124	17.0424	16.8384	17.0179	16.1462	17.3256	16.1686	17.0323	16.248	17.0857	16.7613	16.9387	17.097	17.0741	16.1248	17.1704	16.6218	16.6681
AE_mz_131.9283098	18.9535	18.6971	18.897	19.0456	18.6776	18.6208	19.1631	18.6342	18.8913	18.8002	18.5366	19.0998	18.557	19.2006	18.8808	18.4913	18.8451	18.8986	18.62	18.8696	19.073	18.6638	18.6693	18.707	19.116
AE_mz_131.928306	18.2986	17.1641	17.4345	18.5194	16.4209	18.7411	16.9978	17.0276	19.2468	16.5981	16.257	17.2166	18.2802	17.6435	17.6874	17.2461	17.8037	17.768	17.5084	17.9906	17.7842	17.5006	17.7472	18.5815	17.2831
AE_mz_132.0020491	17.8054	19.1778	19.4212	16.5406	18.5234	18.6371	19.4327	18.5027	19.7109	16.4083	16.4005	18.8776	19.3337	18.896	19.9614	17.8093	19.7111	19.0245	20.1482	16.9569	17.8382	17.8621	19.049	18.876	19.107
AE_mz_132.0540993	15.3567	16.2568	16.1088	15.5728	16.1459	16.1353	15.2773	15.7404	16.3183	16.0887	16.0289	16.2438	15.7059	15.0814	16.4569	16.061	16.1794	16.029	15.6574	16.0687	16.1123	15.9081	15.6959	16.2394	15.8598
AE_mz_132.0535907	15.7315	17.7779	15.4775	15.7133	15.5247	15.4075	17.1123	15.1074	16.9393	16.8091	14.7423	16.3375	14.7498	17.0714	16.8633	15.0226	14.7369	16.3562	17.1488	17.6039	16.5674	16.8347	17.0778	13.9133	15.9039
AE_mz_132.0638921	21.8387	22.1015	21.7462	21.6157	22.0371	21.2748	22.115	21.6205	22.122	22.5007	21.7413	22.1195	21.2664	22.2515	22.3579	21.6171	22.0051	21.9971	21.8343	22.1663	21.7214	22.1106	22.1122	21.4467	22.314
AE_mz_132.0752099	21.5102	21.3684	22.0018	21.9071	21.0388	21.4946	21.802	21.509	21.2961	21.8712	21.1502	21.4327	21.4284	22.0988	21.7887	21.5459	21.4318	21.3336	21.3704	22.1237	21.2902	21.1417	21.8062	20.9381	21.9967
AE_mz_132.1002865	24.2337	23.7933	24.2134	24.2979	24.5334	24.2584	24.0772	24.7051	24.2883	24.1583	24.1688	24.2419	24.1346	24.0693	24.1141	23.4699	24.6896	24.0484	24.0412	23.7762	24.7577	23.5956	24.0229	24.1976	24.0992
AE_mz_132.9284096	15.0716	16.1468	16.9498	16.8994	16.5113	15.4847	16.5285	16.5836	17.047	16.7471	15.8081	16.7212	17.1158	16.6658	16.3095	16.4113	16.3187	16.5891	17.0793	16.6691	15.914	16.9611	15.667	17.0786	16.9186
AE_mz_132.9284875	15.7744	15.7135	15.1778	14.4918	15.0009	15.3064	15.135	15.5779	15.1025	14.5897	15.0486	15.1539	15.4748	15.1036	15.2952	15.3431	15.3802	15.4413	14.8456	15.2204	15.1757	15.4021	14.3709	14.8794	15.6974
AE_mz_132.9824245	16.8781	16.4985	16.8403	16.4994	16.4566	16.696	16.2106	16.458	16.3179	16.6163	15.4109	16.9922	16.7361	17.0709	16.8291	16.6229	16.7315	16.7628	15.9629	16.735	16.7627	16.6613	16.4796	16.8555	16.3668
AE_mz_132.9824301	15.2712	15.0333	15.2266	15.4435	14.9954	15.2482	15.2218	15.6295	15.1744	15.1118	14.7575	15.0188	14.6854	15.2132	14.7113	14.8856	15.1116	15.559	15.3929	15.0919	15.5087	15.0126	15.0635	14.9986	14.9039
AE_mz_133.0301975	19.3395	19.2657	19.3036	20.6233	19.1615	20.0204	19.7598	19.1623	18.7949	20.1161	19.3161	20.07	19.3524	19.46	19.7489	18.711	19.9175	19.971	19.5284	19.5919	19.4213	18.9968	19.3742	20.5843	19.5254
AE_mz_133.0590768	21.3035	21.4207	21.5819	21.11	21.3086	20.6776	21.7962	21.3991	21.4605	21.806	21.0531	21.7622	20.7058	21.6295	21.457	20.8942	21.3934	21.8998	21.3984	21.3644	21.0486	21.4014	21.7101	20.9786	21.7414
AE_mz_133.0778306	15.6355	16.2087	15.9507	16.0107	16.2737	16.8408	15.6981	14.9985	16.1185	14.6698	15.8589	15.2023	16.228	16.033	16.8377	15.6447	15.6171	15.6058	15.6503	16.7452	16.3143	15.5636	15.9798	15.9708	15.3465
AE_mz_133.0844213	15.0749	16.749	16.1489	15.1698	15.5704	16.0686	15.4614	15.3674	15.086	15.6616	15.525	14.5525	15.4391	14.7736	15.9889	16.0541	15.6584	15.6117	14.823	15.6208	15.4352	15.0501	15.1039	16.2224	15.2367
AE_mz_133.1036322	20.6544	19.8694	20.964	21.4521	20.5275	21.1319	21.5612	20.1848	20.4609	20.5928	19.7409	20.9619	21.1013	20.6262	21.1878	20.5097	20.6024	21.0273	20.5481	20.6169	20.1835	19.8471	21.3208	21.0804	20.5978
AE_mz_133.1319973	15.8895	15.8197	15.8656	15.5348	16.14	15.2554	15.6985	15.7017	15.7576	15.9718	15.8812	16.3751	15.6307	16.0182	15.7343	16.1128	15.8491	15.951	15.9702	16.0648	15.7991	15.8601	15.9194	16.2911	16.1547
AE_mz_133.1319985	16.0129	17.082	16.8403	16.9669	16.5457	16.3556	17.0441	16.9584	17.1939	16.7271	17.2076	15.9472	17.0982	15.4766	17.2942	17.0232	17.054	17.1615	17.4808	15.8718	15.1261	17.6677	16.8559	16.2894	17.5008
AE_mz_133.5341788	19.9352	20.119	20.4481	20.9751	19.4192	19.8204	20.664	19.6516	21.1715	20.0224	20.2735	20.4133	19.5956	21.1245	19.8509	20.0058	20.1814	20.5364	20.3489	19.7863	19.8437	20.4261	20.5448	20.332	19.9299
AE_mz_133.9253443	17.421	17.2845	17.2919	17.38	17.793	17.235	17.4328	17.4207	17.786	17.2916	17.3163	17.4973	17.3599	17.5944	17.5182	17.4198	17.4743	17.5078	17.3677	17.5124	17.4509	16.8609	17.5456	17.5331	17.5639
AE_mz_134.0432354	20.3928	21.0117	20.5988	19.9536	21.1904	19.9122	21.3538	20.0456	20.3728	21.2356	20.2719	20.8479	20.4748	20.6682	20.8538	19.9509	20.6546	21.1813	20.3799	20.9292	19.5857	20.9133	21.279	20.041	21.2514
AE_mz_134.0584715	17.0878	16.7966	17.0662	17.0962	17.444	17.6771	17.2152	17.2765	16.4598	17.4195	17.2541	17.3412	17.0182	17.2034	17.6922	17.3721	17.078	16.2071	18.3129	17.7683	17.316	16.8276	17.518	17.0825	17.0925
AE_mz_134.0714733	22.2834	22.3512	22.3703	22.7364	22.5812	22.4633	22.9396	22.2823	23.0059	22.5835	22.2277	22.6901	22.2197	22.8817	22.521	22.3897	22.7856	22.5647	22.2256	22.3634	21.9072	22.7156	23.1051	22.5629	22.7288
AE_mz_134.1160188	20.596	20.4715	20.3903	20.8833	21.626	20.4494	21.8628	20.0908	20.6301	21.848	20.5696	20.5467	20.1051	22.0789	20.8742	20.4328	20.5316	22.0891	20.292	20.4101	20.6996	20.548	21.2366	20.5025	20.4135
AE_mz_134.1159449	22.7624	24.3015	24.0419	23.5861	23.151	23.4417	24.0082	22.6585	23.0094	22.5924	22.915	23.1109	23.687	22.1658	22.2423	23.1274	23.8251	23.021	22.8893	22.8043	22.4291	23.549	22.9953	23.2331	23.697
AE_mz_134.5322626	15.2338	15.5767	14.5496	13.7222	16.0196	15.8468	14.7065	15.4084	13.4836	16.0106	14.8471	15.4839	14.285	15.2201	15.6747	15.0206	15.1882	15.1871	14.6681	15.3376	15.2147	15.2573	14.5833	14.9125	15.8953
AE_mz_134.5448132	16.5161	19.4285	16.7358	16.0028	16.7348	15.767	17.5183	17.0725	15.9159	15.8563	15.8451	14.8209	15.9602	16.7493	17.7697	16.1605	16.2764	15.5033	15.2206	16.2943	15.9044	15.2973	15.47	17.7068	15.7989
AE_mz_135.0012623	19.8062	19.7434	19.5282	19.256	20.1059	19.5705	20.6474	19.6614	18.6872	19.7248	19.6507	19.6154	19.3406	19.5212	20.2368	19.3286	19.4048	19.8565	19.3732	20.1555	19.5967	19.8589	19.8481	18.8732	20.2676
AE_mz_135.0466011	15.2891	15.8801	16.1125	14.1538	16.4374	15.7691	15.9373	14.5525	14.4145	17.3042	15.509	15.7627	15.9778	15.5602	15.8446	15.8816	15.5208	15.8991	15.4075	15.8598	14.7196	16.212	16.1675	14.6922	16.3969
AE_mz_135.0650429	18.6886	19.1009	18.9349	19.5792	18.2809	18.8834	19.1419	18.4413	19.6641	18.7106	19.026	18.9755	18.7171	19.6732	18.3112	18.786	18.8772	19.4713	19.2462	18.4919	18.573	19.2586	19.4417	18.9158	18.5664
AE_mz_135.0789228	15.9491	16.1129	16.8722	16.2117	15.7743	16.0978	15.9068	16.4896	16.0275	16.2871	15.0263	15.75	16.4471	16.2996	16.4479	16.0771	16.0276	16.2004	16.268	16.0685	16.1153	16.1442	15.7351	16.1509	15.8396
AE_mz_135.0789509	18.2351	17.8223	18.1932	17.874	17.7894	19.6941	17.5858	17.3827	18.8087	17.7838	19.1071	18.3571	17.6112	17.5144	17.7861	18.8133	17.7218	18.4042	17.1836	19.3053	18.059	19.5246	19.2181	18.013	17.3894
AE_mz_135.0999217	19.068	18.28	19.277	18.618	18.4452	18.745	18.7788	18.2114	17.9256	19.2407	18.661	18.8202	18.6121	18.5301	18.7805	17.5524	19.0592	19.4171	18.8268	18.4611	19.1388	18.6249	18.4291	18.3115	18.9377
AE_mz_135.1193289	17.5924	17.2929	17.3459	17.6534	17.3689	17.2565	17.3147	17.2178	17.6087	17.6758	17.7131	17.4439	17.3277	17.3635	17.8018	17.6569	17.4358	17.3951	17.5505	18.0499	17.3618	17.2414	17.5284	17.5765	17.6888
AE_mz_135.1193061	19.325	20.1676	19.8923	19.4653	19.466	19.4747	20.2493	19.3927	20.1347	19.6443	19.3182	20.1796	19.5764	18.4092	19.032	19.6215	19.6057	19.7889	19.5223	18.9366	19.4977	18.5018	19.7723	19.5672	19.4307
AE_mz_135.9242289	16.1239	15.5689	15.9594	15.1286	16.1026	16.0797	15.663	15.016	16.1853	15.9124	15.6317	15.8281	15.6307	16.1992	15.8068	15.8102	15.521	15.9691	15.6198	15.4177	15.6034	16.17	15.3103	15.6553	15.4428
AE_mz_136.0199586	20.5528	20.4467	20.4823	20.4669	20.2657	20.1909	20.7175	20.0702	20.9266	20.5272	20.3253	20.616	20.1405	20.7922	20.5495	19.9939	20.5748	20.5953	20.2758	20.6233	20.2585	20.1236	20.6216	20.538	20.5008
AE_mz_136.019951	21.4364	20.8916	18.4673	21.3127	20.8656	20.1837	21.1866	20.3448	21.3113	20.3001	19.4729	18.2561	21.6511	21.1169	21.3797	20.5161	21.8219	21.1136	20.7093	19.3704	19.0541	21.2512	19.9725	21.2711	21.6954
AE_mz_136.0489926	17.5072	17.9889	17.7633	17.5406	16.8545	15.8796	18.4325	16.9934	17.1099	17.7873	17.6097	17.7528	16.949	17.1346	16.8794	16.8651	17.4267	17.4627	16.8979	17.7407	17.2648	16.8821	17.7742	17.4909	18.26
AE_mz_136.0619854	19.3234	18.9706	19.3234	19.3318	18.8759	19.1378	19.6195	19.1263	19.6187	18.4522	19.1175	19.3758	19.0576	19.3212	19.3052	19.0432	19.0489	19.295	18.8873	19.1074	19.9924	18.8339	19.5486	18.9844	19.0644
AE_mz_136.0741749	19.0213	17.6705	17.8992	18.5546	17.9374	17.6103	18.2788	18.9487	18.0059	17.7634	19.1215	18.3012	16.8998	18.532	17.7958	19.2262	17.9152	18.0832	17.5392	17.8628	18.4718	18.1705	18.1771	17.6018	18.1574
AE_mz_136.0740956	20.2131	18.1694	19.4562	19.0389	20.6429	19.1877	19.2118	18.6328	20.2685	19.831	20.9196	18.979	18.0312	18.7695	20.4866	18.8296	20.5699	19.5953	19.8169	18.9441	19.0846	18.0502	18.0566	21.1188	20.1612
AE_mz_136.1105001	16.1945	15.2877	16.2144	15.8211	15.7358	15.6715	15.7228	15.6534	15.303	15.7641	15.9656	15.8302	16.2572	15.7964	15.5556	15.5365	15.3737	15.6443	16.2388	16.7423	16.0535	15.8167	15.7868	15.8879	15.2328
AE_mz_136.1104825	16.458	14.8371	16.6416	14.9109	16.5655	16.5865	14.8707	17.4956	14.8295	16.5734	16.5932	17.4661	17.3287	16.6595	16.0645	16.3033	16.732	17.2503	15.7679	15.7571	16.8963	16.9778	16.9806	14.7218	14.159
AE_mz_136.1202808	15.6823	15.5012	15.506	15.8359	15.5395	15.7217	15.4814	15.764	15.7768	15.3045	16.0094	15.7461	15.5796	15.3533	15.5025	15.5854	15.4596	15.6202	15.6233	15.474	15.3361	15.7837	15.6482	15.6358	15.6102
AE_mz_136.5059295	15.1417	14.8923	14.4471	15.076	14.2809	14.9626	14.9767	14.255	14.7711	15.2082	14.7684	15.0853	14.5695	14.7949	14.8716	14.7164	15.0917	14.8782	14.7993	14.7166	14.8448	15.1222	14.4629	14.9032	14.9913
AE_mz_137.0231719	15.9853	16.1173	16.2792	17.4255	16.3144	16.0948	16.1002	16.0647	16.6395	17.069	16.9856	15.9924	16.1818	17.0089	16.3446	16.583	17.4986	16.157	15.7079	15.9508	16.4643	17.0007	16.4876	15.8711	16.15
AE_mz_137.0441007	22.006	21.2545	22.0001	20.985	22.2656	21.4584	21.9	22.0555	21.1034	22.1934	21.6898	21.2549	21.8244	21.3662	22.3645	21.2511	21.3342	22.8675	20.8701	22.3122	21.4556	21.4208	22.5368	20.7235	22.4444
AE_mz_137.058038	14.9963	15.6827	15.2521	15.0869	15.6637	15.2073	14.6533	15.7922	15.5685	14.9914	14.9919	15.3346	15.4537	15.1258	15.4492	15.7961	15.1449	15.0418	15.3318	15.2003	16.3629	15.0228	14.8898	15.0735	15.3922
AE_mz_137.057708	18.1492	17.923	19.5569	17.7313	18.1288	18.0015	16.764	18.8524	16.9971	17.7741	17.7483	14.8534	17.7174	17.9232	18.313	18.291	18.2721	18.4978	13.5098	16.2285	16.6051	17.5015	17.906	17.7585	16.9675
AE_mz_137.0710479	18.6937	18.693	18.6599	19.0842	18.6475	18.8408	18.9694	18.4728	19.4298	19.0002	19.1862	18.9175	18.5487	19.432	18.6246	18.5506	18.8536	19.5342	19.2552	18.0747	18.9656	18.9303	19.1917	18.721	17.7265
AE_mz_137.0945109	17.1336	16.1377	16.82	16.4187	15.752	17.3553	16.6565	16.7073	16.2251	16.6604	16.7	17.0024	16.3781	16.2002	15.8669	17.3444	16.4234	16.3723	16.0926	16.0569	16.2985	16.0424	16.5793	17.6566	16.3202
AE_mz_137.0945311	19.364	14.4119	18.83	13.9317	19.3118	17.4023	17.2028	16.9585	15.9557	17.1493	15.9912	18.5711	17.3168	18.5092	17.4461	17.74	16.7061	18.5804	15.4044	15.1247	17.3487	16.8872	17.8087	16.8891	16.8906
AE_mz_137.1056556	17.1477	17.3857	17.6659	17.1076	17.4523	17.499	17.183	17.7239	17.4753	17.6319	17.1025	17.9196	16.9587	16.8665	17.256	17.7218	17.5326	17.6884	17.244	17.2158	17.2167	17.248	17.3455	17.235	17.3971
AE_mz_137.1309226	15.2906	14.0927	14.3654	14.9986	14.9991	14.9679	15.0881	14.9338	14.8493	15.0623	16.1541	14.5604	15.3365	15.3298	14.654	15.0391	15.0399	14.5207	15.2214	16.1607	14.466	14.3679	15.2566	14.5134	14.4257
AE_mz_137.9031388	18.2277	17.5539	18.3723	18.4644	18.3681	17.3872	18.0604	19.0258	18.4117	18.9311	18.1772	17.9552	18.1621	19.1151	18.2133	17.2195	18.2369	18.6555	19.0268	18.5149	18.7959	17.8033	18.0813	18.3576	18.8821
AE_mz_137.9627981	13.6172	17.5769	14.7958	17.8337	13.0685	12.8679	14.9618	15.5196	15.784	13.6267	12.6583	14.9813	19.4908	13.5588	15.8316	13.3998	14.0286	13.5034	14.5965	18.2479	16.7195	13.822	16.1636	13.1614	13.2163
AE_mz_137.9817817	15.4339	14.9106	15.0476	14.303	14.9116	17.7083	15.4577	12.787	15.202	15.7239	18.2918	15.0847	15.0472	15.485	13.9989	16.1096	15.6159	14.8249	12.967	18.0172	16.4774	16.49	12.6813	16.2972	14.2752
AE_mz_137.9965228	14.7699	14.6832	17.674	15.6481	17.3874	15.1541	15.8507	16.0455	16.3749	15.9473	15.7872	16.3293	17.895	14.236	14.1888	14.9933	16.3358	16.0269	19.0287	15.9311	17.4306	16.0963	14.9216	12.6594	15.9717
AE_mz_138.015779	16.4388	15.9284	16.3732	16.6556	16.8708	16.2706	16.0787	16.3497	16.5251	15.9213	15.9588	16.1774	17.2922	16.7742	16.4557	16.3561	16.0192	16.348	16.648	16.3864	16.2245	16.1806	16.2397	16.8702	16.1568
AE_mz_138.0158366	15.2721	15.313	14.3517	15.3774	15.3971	15.4706	15.41	15.3822	14.6308	15.3185	15.5177	15.3666	14.1815	15.3378	15.3418	15.3658	15.4095	15.215	15.2899	14.7549	15.0327	15.1673	15.7021	15.1991	14.6947
AE_mz_138.0258347	18.971	17.4136	17.93	17.6341	16.9045	17.7124	18.2038	17.0062	18.6672	17.8749	18.3311	18.2071	17.1932	18.2037	16.9934	17.8439	17.7573	18.3466	17.9085	17.7365	17.6959	18.6734	18.3061	18.0717	17.4088
AE_mz_138.0471193	21.1394	19.2095	19.3161	19.659	20.469	19.5044	19.5847	19.9415	19.799	19.8032	19.7834	20.2788	19.3365	20.0772	20.3182	20.0025	19.3352	19.9025	19.3652	19.8842	19.9842	19.3867	20.0532	19.2749	20.0993
AE_mz_138.0533632	17.0418	17.0229	17.0414	16.9949	17.9658	17.6793	16.73	17.3361	17.2008	17.1658	17.7218	16.7763	17.641	16.8777	16.2365	15.9449	17.1649	17.4118	17.5667	17.1937	17.0312	17.8849	17.2692	17.4683	15.5722
AE_mz_138.0531994	14.9189	11.9895	14.7039	14.0772	14.8949	13.5669	17.4528	13.545	15.1297	13.6466	15.1595	13.4904	14.1942	11.4019	14.4423	16.41	13.4402	13.9162	17.3279	13.9249	11.2116	13.0666	18.2695	17.7744	13.5996
AE_mz_138.0645463	19.9979	20.2886	21.1727	19.5012	20.3601	20.1181	21.0309	20.4559	20.2188	20.5797	20.2285	20.0143	21.5124	20.6451	20.2463	20.0811	19.9659	20.5301	20.8406	21.1586	20.3665	20.7494	20.233	21.2164	19.0709
AE_mz_138.1261497	16.2536	16.2621	16.0358	17.0049	16.7827	16.4546	16.2658	16.2052	16.5724	16.1498	16.2322	16.2242	16.091	15.7284	17.3179	16.5601	16.9136	16.2666	16.052	16.6256	16.2055	16.4023	16.4022	16.3655	16.3413
AE_mz_138.9784727	16.2187	15.9856	15.9029	16.2472	15.9379	15.9286	16.1588	16.1486	15.7673	16.0418	15.9485	15.5045	15.9564	16.0124	16.0557	15.6883	16.142	15.9335	16.38	16.026	15.8123	16.6536	16.3561	16.2228	16.0291
AE_mz_138.9784875	16.6072	16.5872	16.6355	17.1191	16.4457	16.7426	16.4314	16.7097	16.6183	16.5547	16.838	16.9749	16.7814	16.1974	16.7351	16.8407	16.8657	16.2617	17.056	16.0213	16.6839	16.6117	17.1219	16.4472	16.6992
AE_mz_139.0162856	23.6426	23.6232	23.6695	22.3596	22.9541	22.7083	23.6783	22.8797	22.7163	23.4339	23.2546	23.2063	22.9883	23.6833	23.1957	23.4422	23.4515	23.4529	23.3273	23.3042	23.2472	23.8571	22.2173	22.6	23.4189
AE_mz_139.0736514	19.3066	18.7651	18.9258	18.8159	18.9142	18.9563	18.6206	19.08	18.9338	19.0691	19.369	18.6348	19.8553	18.7267	18.3326	18.5543	19.2922	18.9534	19.0338	18.1775	19.3255	18.749	19.0423	18.9542	18.5722
AE_mz_139.1101596	17.4169	17.3027	17.752	17.4537	17.4041	17.757	17.894	18.1898	16.6733	17.5543	17.4752	17.4384	17.3705	17.8862	17.0919	17.0528	17.5524	17.8408	17.5201	17.5372	17.3386	17.5374	17.5227	17.8719	17.7938
AE_mz_139.1100562	19.2885	19.1375	18.9568	17.7628	18.7022	18.4585	18.4667	19.1264	18.5233	18.2765	19.086	18.4582	18.3737	18.3714	18.4632	18.2804	18.5952	18.8163	18.4173	18.9114	18.4637	18.9584	19.1883	18.1276	18.3905
AE_mz_139.4955161	21.193	21.3095	21.3784	21.6912	21.6023	21.2644	21.1638	21.4032	21.4875	21.7027	21.2097	21.6033	21.0809	21.6614	21.466	21.424	21.7213	20.8504	21.9072	21.3593	21.3928	20.7361	22.1058	21.6503	21.8711
AE_mz_139.5293439	20.0518	19.4547	18.2639	17.6786	17.3938	18.2582	18.0264	18.2707	17.2309	17.8848	19.2019	18.32	18.1619	17.4443	17.7044	19.1217	17.8084	17.1371	19.6945	16.8801	19.8367	19.5564	16.7809	19.2181	18.8267
AE_mz_139.9617188	16.0521	15.9133	16.2233	16.2228	15.9513	16.2647	16.0391	15.7	16.2716	15.9535	16.1756	15.9827	15.9329	16.1713	16.2962	16.2044	15.7023	16.2673	16.0448	16.2904	16.0097	15.8835	16.2186	16.0231	16.455
AE_mz_139.9862584	24.0765	23.9845	23.8822	23.9697	23.9617	23.9233	24.1023	23.799	24.1587	23.855	24.0126	24.0907	23.707	24.0953	23.9908	23.9677	23.8389	24.0853	23.9796	24.0576	23.8691	24.01	24.1746	23.8886	24.0221
AE_mz_139.9862036	24.8996	25.6838	24.9267	25.9421	26.1695	22.6253	26.0989	26.3665	26.1415	26.3854	25.7624	24.1705	24.0224	25.5109	25.0388	24.1983	25.9579	25.9952	26.2105	26.0493	22.3405	25.8897	25.0384	25.8828	26.5574
AE_mz_140.0090497	21.9365	21.8411	21.0561	21.4735	21.7629	21.1895	22.1511	20.7924	21.6707	22.031	21.509	21.5603	21.1254	22.122	21.4241	21.2341	21.6618	21.5997	21.5042	21.9401	21.1582	22.2232	21.9472	20.8735	22.0727
AE_mz_140.0196125	19.3051	19.1099	19.0994	19.1039	19.2376	18.6146	19.5439	19.1062	19.4762	19.3592	19.7376	17.9267	19.472	20.3126	17.6458	18.959	19.7631	19.127	19.0094	19.5171	19.2326	17.985	19.7004	19.4456	20.0332
AE_mz_140.0665406	20.8567	21.2419	20.6741	21.166	21.8084	20.1478	21.4226	20.9365	20.3995	22.5031	20.4057	21.5776	20.6595	21.0269	22.2562	20.6226	21.2971	21.1136	20.6462	21.6484	20.8139	21.4887	21.284	20.0173	21.874
AE_mz_140.1053853	15.9764	16.5281	16.1236	16.4883	16.3779	16.1995	16.5409	16.1793	16.0624	16.2502	16.7542	15.4604	17.1347	16.0998	16.5526	16.4394	15.9153	16.1536	16.6079	15.499	16.6682	15.6493	16.1283	16.4851	16.1864
AE_mz_140.1246732	18.7752	18.6528	18.8035	18.6062	18.6171	18.5443	18.7676	18.3526	18.6423	18.8189	18.2494	18.0113	18.5024	18.8339	19.0445	17.9005	18.8949	18.118	18.4755	19.1765	18.2685	18.5727	18.8054	18.5885	18.808
AE_mz_140.9018474	15.5694	15.4981	15.5288	15.5308	15.5088	13.2995	15.7718	15.6427	15.5746	15.7481	15.8271	16.2902	15.7426	14.4308	16.8086	15.861	17	16.469	13.7347	12.7442	14.5671	15.0158	15.5742	14.9616	15.9826
AE_mz_140.9600945	18.6777	18.5283	18.8695	18.6571	18.4831	18.6281	18.835	18.565	18.5319	18.8669	18.4303	18.8282	18.4336	18.6185	18.789	18.6707	18.7465	18.7458	18.6925	18.4685	18.5902	18.5046	18.559	18.4529	18.8186
AE_mz_140.9601472	17.371	17.3724	17.4362	16.4736	17.3582	17.1851	17.0571	17.0546	17.0052	16.5291	17.1751	16.9834	17.4718	17.392	16.6605	17.212	17.3797	17.3394	16.9798	16.9351	16.9164	16.9949	18.1149	17.0645	17.0728
AE_mz_140.960081	17.8456	20.2712	20.1515	19.2136	19.5631	17.5175	18.6559	18.6736	21.0671	20.9077	19.0532	20.2241	18.5091	20.7944	19.6251	18.2053	20.5521	18.2437	19.3977	20.899	20.0968	18.9194	20.2558	19.9493	20.9185
AE_mz_140.9896336	20.0904	19.939	19.8756	19.9563	19.8496	19.7939	20.1543	19.6638	20.2499	19.867	19.9594	20.0178	19.6067	20.1446	20.0038	19.7246	19.9944	20.0446	19.8008	20.0277	19.7011	20.051	20.0848	19.9394	19.9759
AE_mz_140.9896401	19.6037	20.6862	19.2671	21.4358	19.7444	20.0579	20.9403	20.4106	21.1653	19.9172	18.8453	20.6394	20.1974	21.0898	20.8207	18.6665	20.4962	20.4523	20.7484	20.851	20.6394	18.4511	21.2	21.1136	19.5932
AE_mz_141.0048276	17.2326	18.1702	17.8546	17.4313	17.4486	16.6294	17.861	17.7267	17.2176	17.3154	17.4659	17.5677	17.4901	17.6496	17.4848	17.3451	17.7249	17.6866	17.4863	17.1415	17.7355	17.4585	18.16	17.504	17.5442
AE_mz_141.004878	16.7358	17.8672	16.4054	16.562	15.9876	16.2076	18.2366	16.1339	16.3284	16.3112	16.7063	16.6098	16.4413	16.3542	16.1066	15.774	17.9284	16.6058	15.8578	16.2652	16.6037	16.9014	17.0317	15.8945	16.8541
AE_mz_141.0124212	16.5093	16.3872	16.1202	16.0011	16.0744	15.3007	16.4773	16.17	16.1223	16.4982	16.3336	15.9418	15.4748	16.2208	16.3304	15.9815	16.1266	16.0029	15.9494	16.3712	15.9177	16.5856	15.7917	15.8704	16.4741
AE_mz_141.012292	17.1399	17.3567	16.935	16.2682	17.2217	16.6586	16.9478	17.2511	16.0823	17.131	16.8073	16.7241	17.2542	17.1666	17.4881	16.8738	16.5901	16.8225	16.4581	17.3843	16.8158	17.0493	17.2683	16.8019	16.828
AE_mz_141.052962	13.2949	16.0491	13.2776	16.2471	15.0379	15.6653	15.5084	13.7631	14.1886	14.8731	15.1549	14.3326	14.9897	14.9527	15.1339	15.3463	13.6658	15.249	14.9842	15.1189	14.7267	15.9798	14.2912	14.3032	15.6442
AE_mz_141.0532295	18.4298	17.7193	18.153	17.7767	17.7135	18.1368	17.3097	17.8379	18.043	18.237	18.8695	17.8225	18.1704	17.8097	18.2795	14.6036	19.3392	16.766	17.5633	19.6138	18.2765	17.8713	19.2269	17.8598	17.3279
AE_mz_141.0686136	20.1406	17.9085	18.9814	19.6565	18.9047	18.3653	19.8538	18.9931	19.4107	19.3183	19.4341	19.0224	19.3952	18.3808	20.157	17.1752	19.8586	18.9475	18.4403	20.4021	19.1956	18.8941	19.2681	18.8469	19.5509
AE_mz_141.0682906	15.5273	15.6589	15.5277	16.1836	16.1136	15.7869	15.115	16.0058	15.5387	15.9486	15.7928	15.2837	15.52	15.7213	15.5899	15.6793	15.5556	16.6471	15.4833	15.8009	16.2523	15.0481	15.3993	15.9507	15.6745
AE_mz_141.0893177	18.8933	18.5128	20.022	19.3542	19.2974	19.3299	19.2446	19.8113	19.0575	18.4818	19.2155	19.3536	19.8527	19.8083	18.3196	19.2902	19.3486	19.4994	18.4288	19.4767	19.3105	19.0205	19.6368	19.454	18.9272
AE_mz_141.0893684	17.6878	17.4728	17.9109	17.3485	17.3237	17.8188	16.8708	18.124	16.8324	17.1705	17.0859	18.3129	16.7049	18.0666	16.6501	17.6575	17.812	17.7125	17.1342	17.4661	17.299	17.5592	17.2033	17.7528	18.1982
AE_mz_141.1258227	15.7233	15.5931	15.9263	16.1993	16.1464	15.9666	15.8368	16.1354	16.1232	15.2241	15.6729	15.9151	15.7124	15.5353	16.224	15.7359	15.6979	15.9677	15.8603	16.2681	15.9705	16.3545	15.8212	15.609	15.5118
AE_mz_141.5524444	17.2141	17.5204	18.8971	17.6396	17.576	18.5995	17.2815	19.757	15.5119	17.9304	19.217	18.2075	18.1162	15.9254	18.2573	18.5253	17.4029	18.3308	17.7857	18.7701	18.9501	17.9929	18.5161	16.9522	18.3635
AE_mz_141.9569248	21.0584	20.9104	20.8444	21.2081	21.1765	20.6451	21.0734	20.7354	21.2503	20.9638	20.6839	21.1878	20.6871	21.4145	21.1466	20.7159	21.0008	21.1311	20.9213	20.9763	20.8001	20.82	21.2177	21.0253	20.8656
AE_mz_141.9816511	22.6775	22.5134	22.4726	22.6554	22.501	22.3311	22.8924	22.1337	22.8887	22.4977	22.4442	22.7356	22.1104	22.8476	22.5948	22.3489	22.3785	22.7864	22.4478	22.7171	22.2786	22.567	22.9586	22.4102	22.6315
AE_mz_141.9816544	20.5528	21.4866	21.3157	20.7153	21.3026	22.1246	21.2661	20.7407	21.4698	20.4685	21.0319	21.431	21.3448	21.5734	20.9486	20.3902	21.5321	20.5376	21.1501	21.0421	21.1002	21.0858	21.7321	21.0132	21.0337
AE_mz_142.0846014	17.9199	16.6585	17.6641	17.1131	18.193	18.5373	17.3583	18.3566	17.6032	17.4709	18.2067	18.2139	16.8574	17.6425	17.5247	17.0708	17.9889	18.0659	16.7552	17.435	17.6461	18.1591	17.8493	18.0282	17.0664
AE_mz_142.0845761	17.5523	18.6996	18.7793	18.4788	17.9348	18.0326	18.7567	16.1178	18.8015	15.5484	17.6305	19.8469	16.306	17.4143	16.6716	18.558	18.5007	17.8522	18.9027	17.4504	18.3274	16.435	19.3398	16.8263	17.6142
AE_mz_142.1209917	19.6833	19.0669	19.6696	19.7256	18.7892	19.6087	19.8086	19.0491	20.4999	19.2356	19.4293	19.8379	19.5343	19.8755	19.6656	20.0986	19.6359	19.6149	19.3882	19.6138	19.2463	19.6439	20.1198	19.8176	19.5871
AE_mz_142.5393991	18.9388	19.4221	19.4182	19.4594	18.9648	19.0255	19.1344	18.6262	19.8577	18.3929	19.1591	19.3743	18.5712	20.0313	18.5215	19.1962	19.096	19.7211	19.2966	18.6052	19.0733	19.2213	19.618	19.2743	18.8274
AE_mz_142.9166864	16.7502	16.5379	16.82	16.7332	16.5933	16.6572	17.0119	16.5526	16.9017	16.1785	16.6877	16.6295	16.419	16.6787	16.8945	16.7855	16.9738	16.1644	16.0368	16.8375	16.5111	16.5941	17.0596	16.8507	16.6625
AE_mz_142.9166738	16.7001	15.3899	17.1331	17.0025	17.2053	17.2129	16.9725	17.0174	16.793	16.7595	16.305	17.6355	16.815	16.7695	16.4719	16.6715	15.8414	17.131	16.8738	16.7153	15.8939	16.7183	16.8653	17.4362	16.5483
AE_mz_142.9463748	18.4801	18.4968	17.641	18.08	18.3734	17.8984	18.4648	18.2631	18.1181	18.4489	18.4204	18.5139	17.9212	18.3228	18.0811	18.2715	18.263	18.2492	18.2476	18.4524	18.0914	18.5807	18.4742	17.7608	18.6296
AE_mz_142.9850161	19.1821	18.9666	18.9467	19.0543	18.8215	18.7716	19.2528	18.5959	19.2982	18.9663	18.8376	19.0537	18.7891	19.3264	19.0175	18.8554	18.8736	19.1147	18.9446	19.2966	18.922	19.0084	19.2469	18.8029	19.0536
AE_mz_143.0090437	17.3991	16.823	16.4959	16.8082	16.8648	17.3147	17.4106	16.657	16.7844	16.5868	16.8961	17.3064	16.5684	16.837	16.7948	16.8966	16.9459	17.1025	16.9831	17.4391	17.1821	16.5609	16.7478	16.6065	17.6284
AE_mz_143.0090958	17.1056	17.0938	17.1137	17.3132	17.3355	17.9213	18.4973	16.4321	18.134	17.8709	17.0126	18.1303	15.9994	17.8656	17.4954	17.3867	17.7391	17.5412	17.7641	17.5034	17.5	17.6591	17.7971	17.7792	17.381
AE_mz_143.0377993	21.3207	21.1742	21.1876	21.8229	21.0391	20.9574	21.868	20.4532	22.0138	21.0035	21.6183	21.5539	21.1311	21.2839	21.1614	21.2365	21.2372	21.1818	21.2029	21.4765	20.9887	21.4769	21.9641	21.1525	21.2611
AE_mz_143.0798248	15.6932	16.149	16.1794	17.3461	16.5581	15.3415	17.0887	15.6021	16.7309	16.942	15.4489	15.3665	16.2323	15.7318	18.4276	14.9806	17.6328	16.1412	15.7361	17.1656	15.3062	16.5915	17.4979	15.7605	16.5431
AE_mz_143.1050214	17.4144	17.7573	17.4049	18.1145	17.781	18.1876	17.9639	18.3005	17.7772	17.616	16.9736	17.6855	18.7627	17.8479	17.8053	18.5205	17.7757	16.7342	18.7484	16.4951	17.7815	17.8236	17.9055	17.8259	17.8322
AE_mz_143.104905	18.3635	16.4184	19.1332	18.2675	18.2268	19.7482	18.2956	18.695	19.2606	14.1502	17.7651	18.6038	17.8338	16.0791	17.6199	17.9662	18.3947	16.3848	18.0635	18.1099	18.4375	19.1379	18.8631	17.766	17.2428
AE_mz_143.1525592	18.2657	18.7483	18.3098	18.8113	18.5091	17.9181	18.7317	18.8951	18.524	18.2806	18.7141	18.8386	17.496	19.4809	18.9074	18.3382	17.9869	19.0256	18.44	18.461	18.9646	18.5619	18.8962	18.2337	18.8067
AE_mz_143.9573995	17.6556	17.2512	17.4449	17.6155	17.4024	17.4424	17.4436	17.3921	17.6202	17.3925	17.3333	17.4035	17.3361	17.6932	17.5431	17.2976	17.4011	17.6161	17.6833	17.41	17.2822	17.545	17.6167	17.5133	17.483
AE_mz_143.9573833	17.0143	16.7318	17.714	17.7515	18.0942	17.0144	18.177	17.699	17.328	17.2613	17.1801	16.6581	17.8847	17.3075	17.9873	17.2577	15.3157	17.598	17.5773	18.496	16.0087	17.1726	17.5267	16.5184	18.6036
AE_mz_143.9792133	19.7499	19.5965	19.7643	19.7483	19.682	19.4178	20.0407	19.2137	20.2119	19.6483	19.5379	19.8069	19.6401	19.9452	19.6118	19.395	19.6464	19.7765	19.802	19.9172	19.5943	19.6692	20.1646	19.5221	19.5864
AE_mz_143.9951143	20.0439	19.7964	20.0901	20.3447	20.1316	19.9982	20.2916	19.7991	20.431	20.0377	19.9615	20.3825	19.9364	20.2834	20.0667	19.9695	20.0155	20.2315	20.1372	20.0211	19.8196	20.06	20.3931	19.9915	20.1424
AE_mz_144.0411741	18.1027	18.0465	18.04	17.5912	18.0049	17.9116	18.1231	17.9005	17.9899	18.0189	17.9195	18.1547	17.9597	17.9051	17.6622	17.9057	18.0123	18.1572	17.9701	18.0479	17.8446	17.9692	18.2268	17.633	17.9167
AE_mz_144.0411897	19.7009	19.6941	19.7505	19.9664	19.6747	19.5664	19.2103	19.4668	20.2352	20.0755	19.6599	20.1188	19.5634	20.0197	19.3766	19.5914	19.9874	20.1167	19.9956	19.5899	19.5293	19.723	20.0253	19.7347	19.2634
AE_mz_144.0639008	16.4553	16.4482	16.7032	16.7579	16.8949	16.6649	16.6758	16.506	16.6769	16.8207	16.3698	16.5853	16.535	16.5947	16.8799	16.5797	16.6665	16.8623	16.5553	16.8718	16.6556	16.3528	16.9199	16.8264	16.702
AE_mz_144.0638488	18.055	18.1781	17.4253	18.2258	17.3981	17.8136	17.9313	17.4064	18.2334	17.5527	18.3029	17.0536	17.9583	18.5227	17.8056	18.0962	17.3026	17.8358	17.9419	17.6863	17.7487	17.6575	18.1003	18.2074	16.8775
AE_mz_144.0790953	17.5447	17.3346	16.2196	17.4801	16.8308	17.9671	17.338	17.1869	16.2107	17.1566	17.176	16.4119	17.4519	17.1449	16.9191	16.9846	16.9177	17.3046	17.3556	17.2179	16.8308	17.581	16.3667	16.4517	17.5394
AE_mz_144.0790671	19.3151	20.6913	21.7372	18.9856	19.7021	18.9709	19.872	19.7085	20.3326	19.5599	18.8687	20.7899	20.5326	19.3096	20.42	18.7782	20.6646	18.5504	20.1896	20.5631	19.3154	19.2955	20.3074	19.4483	20.4671
AE_mz_144.1001716	23.0891	23.6318	23.0679	22.6456	23.3026	22.781	23.4722	22.7111	23.0254	23.5659	23.1716	23.3522	22.0725	23.3156	23.6073	22.8043	23.39	23.4063	22.8573	23.0344	23.1453	23.089	23.292	22.6461	23.3029
AE_mz_144.1365143	18.7967	20.2396	18.7627	20.2418	19.9705	19.9034	20.8328	18.0192	18.7995	20.4794	19.3492	19.898	19.5526	19.7439	19.6156	19.216	20.2353	20.0552	19.8745	19.8235	19.7836	20.5769	20.3035	19.9542	18.6839
AE_mz_144.1559175	16.7345	17.6628	16.6237	17.5988	16.8596	16.8486	17.3127	16.9511	17.0636	17.2504	16.5606	16.9493	17.3718	16.6454	16.8201	16.3112	16.996	17.9543	17.2603	17.4956	17.2062	17.1635	16.9516	16.8523	16.5038
AE_mz_144.9804105	22.9761	22.9029	22.6833	23.1765	22.957	22.795	23.3342	22.5717	23.116	22.8989	22.8575	23.1417	22.5883	23.2033	22.9413	22.7923	22.8242	22.8964	23.0916	23.1677	22.5256	23.0149	23.4297	22.6672	23.0273
AE_mz_144.9903599	17.2924	18.5898	18.1123	18.0443	18.26	17.0903	18.1254	18.2707	18.2808	18.407	18.78	18.1178	17.3146	16.8925	18.3778	17.1576	18.1042	18.0434	18.2594	18.3831	17.7566	18.3617	16.8571	17.1612	18.5376
AE_mz_145.0477201	18.18	17.9282	17.5724	17.4687	19.1242	17.5466	18.9833	18.2121	17.8798	18.4108	17.7505	18.1939	17.7065	17.961	18.5289	17.4079	18.1688	17.2802	19.2645	18.0007	17.8123	18.3034	18.3754	17.5629	18.099
AE_mz_145.0842388	15.9178	15.2687	16.3158	16.4908	15.6274	15.5918	15.9939	15.4259	15.4318	15.6137	14.9537	15.6749	15.7395	16.4774	15.6283	15.9226	15.9602	15.9819	15.9976	14.8968	15.3262	16.3915	16.4502	15.6435	15.9305
AE_mz_145.1034673	18.8262	19.3292	18.9621	19.4079	19.5592	18.5743	19.529	20.0096	18.4137	19.2623	18.8967	19.9192	17.4438	19.9449	19.941	20.2422	18.947	19.1347	19.9798	19.5885	18.2523	21.1228	18.2461	20.6423	18.3352
AE_mz_145.1204998	18.6747	19.0062	19.393	18.7368	19.2866	19.6851	19.0003	19.1586	18.212	19.7049	18.6953	18.3494	19.6729	19.3409	19.268	19.0322	19.8149	19.6438	18.8863	18.9984	19.5866	19.0868	19.691	18.3592	18.4761
AE_mz_145.1399067	16.2306	16.4992	17.088	16.6756	16.6139	16.534	16.6461	16.5249	16.6374	16.9661	16.417	17.2357	16.5285	16.272	16.6065	16.8188	16.7907	16.2434	17.3559	16.5178	15.9236	17.3271	17.0831	16.8535	15.9929
AE_mz_145.1682181	17.0805	20.3497	20.763	19.758	20.3349	20.0954	18.5705	18.0591	19.0559	20.2233	20.1196	19.0243	18.8563	20.1917	19.6721	20.7248	20.5182	18.5235	18.9937	18.6864	21.5351	17.1751	19.4512	17.8452	21.9297
AE_mz_145.9326123	16.9014	16.4917	16.9024	16.6639	18.1421	15.9232	16.9717	16.4501	17.329	17.3142	16.9489	16.9319	15.9264	17.3831	17.9037	16.9063	16.8907	16.8045	17.0216	17.4432	17.1036	16.1004	16.5634	17.1214	17.8765
AE_mz_145.9527849	15.8952	15.989	15.9342	16.1322	15.8282	15.8564	16.4342	15.9368	15.2729	16.3215	16.4207	16.128	15.9382	15.5936	16.3064	15.5977	16.2234	16.2057	16.3131	15.5922	15.5599	15.4027	15.1772	17.039	16.6567
AE_mz_145.9527829	16.5276	15.9276	16.2686	16.7915	16.8006	15.5866	16.5087	17.1143	16.7502	16.8257	15.9805	16.434	16.1951	16.2178	16.8166	15.6667	17.0008	16.1385	16.528	16.2083	16.5516	16.4206	15.8287	16.4507	16.4409
AE_mz_145.9788511	18.8581	18.8273	18.792	19.0495	19.0607	18.8033	19.363	18.7352	19.3391	18.7954	19.2233	19.0779	19.0472	18.9982	18.822	18.8157	19.0724	19.1063	19.175	18.9871	18.7667	19.1454	19.3314	18.6975	19.0811
AE_mz_145.9788576	16.611	17.4693	18.1542	19.4286	17.7221	17.3728	18.2986	17.9331	18.5045	17.9701	16.9711	17.39	18.1715	18.0396	18.0206	17.1587	16.3927	18.5238	18.466	19.0088	17.3167	16.9508	18.295	18.1739	18.8169
AE_mz_145.9838222	19.0988	19.0329	19.091	19.2106	18.9212	18.9803	19.279	18.776	19.3395	19.054	18.9751	19.3009	18.9775	19.1731	18.9992	19.0418	19.1314	19.0517	19.1678	19.311	18.8207	19.1365	19.4421	18.8966	19.0975
AE_mz_146.0252195	19.7569	20.0813	19.1274	18.8286	18.8963	19.2466	20.0016	18.7377	20.1021	19.0461	19.6134	19.9115	18.4304	20.3522	18.8465	19.3142	19.7423	19.3286	19.8404	18.9763	19.0912	19.9531	19.3144	19.7969	19.0638
AE_mz_146.058364	19.0653	18.9629	18.7851	18.3794	18.546	18.7385	18.1058	19.2084	18.5642	19.6809	18.8004	19.0039	18.7438	18.8665	19.3887	19.2277	19.0071	18.6924	18.0429	19.6739	18.9293	18.6405	18.5776	18.9955	19.593
AE_mz_146.0794139	15.8874	15.9303	16.7539	16.8444	16.9507	16.4245	16.2994	16.1779	16.5793	16.2827	15.9641	16.3074	15.9738	16.0591	16.3294	16.4309	16.6191	16.4639	16.4944	16.0861	16.24	16.4259	16.7032	16.3237	15.7227
AE_mz_146.0793953	17.2277	19.3471	18.2308	18.2675	19.113	15.5401	19.9652	18.7947	18.0993	19.4976	18.9185	20.7588	15.1981	18.2038	19.1308	19.5298	19.5367	16.8535	19.0565	19.4093	18.6544	18.3204	19.0308	18.4822	19.0129
AE_mz_146.1159161	17.771	17.8534	17.6025	19.0533	18.3717	17.4708	19.7615	17.3758	17.3774	18.2296	17.182	17.7102	17.5311	18.3657	19.7029	17.3597	17.8386	18.3645	17.7141	18.1122	17.3031	17.4182	20.106	17.0593	18.8475
AE_mz_146.1522416	15.9875	16.6634	17.3169	16.6715	15.7402	15.8715	16.7904	16.4716	16.807	17.0568	15.9987	16.6414	16.609	16.9955	16.6261	16.6658	16.776	17.1004	16.0563	16.6909	17.2387	15.7325	17.5677	15.9236	16.4924
AE_mz_146.9786306	21.8281	21.8397	21.5666	22.0508	21.7485	21.5771	22.1255	21.3322	22.2588	21.7462	21.6562	22.1415	21.3458	21.9594	21.7909	21.6767	21.7392	21.8257	22.0222	22.0135	21.423	21.8895	22.2859	21.5739	21.8109
AE_mz_147.0286915	19.2799	19.777	19.5457	19.7433	19.6874	19.5762	20.1524	18.8612	20.6251	18.3511	19.6151	19.7439	18.5008	20.5573	19.5813	19.4444	19.4902	19.9474	20.3528	18.5248	19.0648	20.1438	19.5884	20.325	18.4691
AE_mz_147.0746252	25.7098	26.0544	25.9572	24.8176	26.3889	26.0375	25.0502	26.3952	25.0289	26.1514	26.233	25.6678	26.1881	25.3492	25.4829	26.4626	25.8927	25.575	25.9061	25.2283	26.463	25.8968	25.2493	25.0586	25.9636
AE_mz_147.1111324	20.4147	20.8364	20.1274	20.5245	20.4528	20.4874	20.5867	19.7979	21.1282	20.2505	19.8414	20.2582	20.5132	20.8597	20.3513	20.1139	20.5296	20.7726	20.1951	20.4173	19.7165	20.3966	21.014	19.7827	20.5627
AE_mz_147.1110653	17.6029	17.7556	18.0578	17.6953	18.7359	17.5893	18.1463	17.5	18.1728	18.5034	18.309	18.3972	17.6213	18.0069	17.8819	17.4215	18.4958	17.841	17.7016	18.2758	17.7527	18.0831	17.5955	18.0548	18.2115
AE_mz_147.183908	16.1569	15.5943	15.9923	15.8565	15.7753	15.4327	15.9127	16.1245	16.1511	15.8166	15.814	16.3319	15.3882	16.3966	15.6094	16.2077	15.9833	14.7809	15.6796	16.2231	16.0915	15.8838	16.0543	16.0052	15.3355
AE_mz_147.1838811	17.1747	16.3811	17.1046	16.5428	17.6544	18.0805	17.2736	16.5956	17.2614	16.4951	16.9783	16.9456	17.4601	17.216	17.1695	16.9587	17.0181	17.0493	16.997	17.3858	16.2368	17.3708	17.2237	17.8262	16.8617
AE_mz_147.972341	19.4532	18.8004	19.0501	18.3078	18.2667	18.797	18.4922	18.201	19.2146	18.7008	18.4423	18.5265	19.0485	19.1807	19.0052	18.391	18.8786	18.9788	18.6448	18.6896	18.539	19.2694	19.3501	19.3646	18.4502
AE_mz_147.9819128	17.013	17.1541	16.8776	17.1501	16.9735	16.9638	17.1475	16.9245	17.096	16.7366	17.0153	17.1193	17.1161	16.9388	16.7587	17.1138	16.9392	16.7252	17.2066	17.1102	16.8047	17.0694	17.3791	16.8147	17.0969
AE_mz_148.0020662	21.2224	20.1103	20.2924	19.7338	20.9709	19.635	21.5253	20.321	19.8372	21.5165	20.1717	20.8479	19.9088	20.1493	21.2619	20.0457	20.6547	20.3659	20.1894	21.38	20.4241	20.6652	20.6952	19.3925	21.2908
AE_mz_148.0168035	17.0945	16.8688	17.0705	17.6289	17.6259	16.6167	17.3497	17.1936	17.3398	17.1192	17.071	16.8774	17.499	17.1622	16.9592	17.3005	17.3681	17.379	17.0155	17.3733	16.9892	16.838	17.1135	17.3217	17.3538
AE_mz_148.0409055	19.3436	18.8689	16.9147	14.5292	16.6068	18.3898	17.1983	17.2847	16.7764	17.4223	16.9793	16.7313	16.8565	17.2087	19.1584	17.726	16.4771	16.9367	15.7367	18.3269	16.8561	16.9071	15.9011	17.1064	17.2471
AE_mz_148.0586586	23.139	23.0976	22.5883	22.7084	23.2177	22.5936	23.0934	23.0665	22.4428	23.513	22.5348	23.0683	22.911	23.2196	23.0752	22.7164	23.0095	23.095	22.8339	23.2752	22.5327	22.9999	23.3036	22.8477	23.4165
AE_mz_148.0779377	21.265	21.485	21.2232	20.7649	21.6587	20.676	21.6882	20.8368	21.2326	21.9039	21.1726	21.655	20.5555	21.5635	21.6061	20.9321	21.3358	21.594	21.2537	21.3501	20.8155	21.5879	21.6614	20.6972	21.5143
AE_mz_148.5299054	16.6203	17.4772	17.1987	16.4526	18.5182	17.4128	18.2268	16.8258	15.8712	17.8397	16.5978	17.3576	17.0321	16.5047	17.9441	16.689	17.5286	17.6372	17.0909	17.3666	16.1195	17.3453	18.2949	16.3159	17.6641
AE_mz_149.0216023	21.059	21.0079	21.1515	21.1824	20.9779	20.7359	21.2228	20.5903	21.5216	21.4646	19.9987	21.3467	21.014	21.3575	21.0319	20.8049	21.3616	21.4703	20.7038	21.5865	20.955	21.1631	21.5928	21.182	21.3416
AE_mz_149.0522415	17.4789	17.423	18.02	17.5906	17.2594	18.0547	17.6388	16.9005	17.1677	17.3414	17.706	17.0785	17.7733	17.4913	17.4754	15.8881	17.9648	17.5201	18.3844	17.7719	17.2107	17.6404	18.2533	17.2081	17.1925
AE_mz_149.0522997	18.4319	13.4575	14.5564	14.8401	15.6836	17.7065	13.8562	13.999	16.9936	13.1745	14.2302	14.7115	15.1619	14.7972	15.2147	14.3153	14.3072	13.977	18.3613	14.3384	17.2695	14.9339	12.1495	18.0961	14.6565
AE_mz_149.0620152	20.6398	20.2983	19.7732	20.3484	20.2816	18.8128	19.7786	19.8966	19.9001	20.532	20.0539	19.8611	19.3603	19.7186	20.6525	19.618	19.1879	20.0915	19.6767	20.2885	18.3523	20.3669	19.9619	19.0138	20.0988
AE_mz_149.0804585	17.4095	17.013	15.9303	16.5368	17.0225	17.6174	16.8678	16.8088	16.6238	16.752	16.8978	16.3239	16.8143	16.941	15.9517	17.0226	16.91	17.1371	15.7979	17.8536	16.2164	16.5404	17.842	17.7056	17.2554
AE_mz_149.0795709	17.023	18.7619	19.3338	17.3651	17.5083	17.5375	18.1844	17.1842	18.4047	18.6533	19.2083	18.8606	16.5273	18.1778	17.5672	18.2147	18.3071	18.3725	17.4342	18.2115	16.6039	17.6101	18.0892	17.2456	19.3226
AE_mz_149.0943169	16.1515	15.6403	15.1956	15.5055	15.6201	15.7076	15.5971	15.0446	14.9487	16.1577	15.7464	15.2136	15.9974	15.0269	15.3431	16.2063	15.3518	15.3087	15.5145	14.4147	15.4025	15.8285	16.2249	15.4917	15.5635
AE_mz_149.0942945	17.0305	16.4067	16.3199	17.4024	17.0522	17.1026	17.0755	17.308	16.6566	16.9325	15.8651	16.6827	17.275	17.6197	14.5983	16.6175	17.2026	17.2948	15.0876	17.0215	17.0538	15.5441	17.1551	17.1017	16.7636
AE_mz_149.1154682	15.9153	15.962	15.7594	16.9484	16.2352	15.4433	16.268	15.8479	16.1538	16.0884	15.2555	15.0671	16.6706	15.6147	15.8647	16.0378	15.9753	15.7006	15.5983	15.3763	15.6449	15.6882	15.7751	16.1935	15.6094
AE_mz_149.1267587	17.3225	17.4682	17.5454	17.4522	17.6784	17.6907	18.2961	17.3679	18.0002	17.5677	17.5184	18.0335	17.2125	18.1954	17.9069	17.6357	16.9484	17.5712	17.3398	18.6851	16.8153	17.4007	18.3172	17.9823	17.6655
AE_mz_149.9542706	17.7512	17.4641	17.737	17.8497	17.7271	17.5798	17.165	17.6702	18.0876	17.6947	18.2316	17.5401	17.3414	17.587	17.1946	17.9046	17.88	17.1961	18.1194	17.2498	17.3991	17.4768	17.1582	18.2396	18.4073
AE_mz_149.9694091	17.0074	16.4723	16.9171	16.5481	15.8489	16.6543	16.747	16.8715	16.7905	16.4367	16.1443	16.8795	16.7308	16.9161	16.8091	16.1052	16.9089	16.5239	16.7193	16.8093	16.8515	15.6284	17.1085	16.997	16.5147
AE_mz_150.0249427	17.2944	16.7826	16.4915	17.0442	16.6469	17.1834	16.3774	16.2905	16.6102	15.9864	16.0043	16.9756	16.9585	16.6515	16.8008	16.4425	16.6559	16.8243	16.5836	16.6761	17.4626	17.3618	16.0375	17.1284	16.6037
AE_mz_150.0565802	22.063	22.2588	22.2989	21.9973	22.5282	21.5396	22.5546	22.2188	22.0664	22.8661	21.8045	22.7011	21.4714	22.5698	22.7172	21.7088	22.4888	22.5456	22.3435	22.1251	21.9241	22.2554	22.5125	21.993	22.5264
AE_mz_150.0896264	15.778	15.8777	15.8113	15.9612	17.0692	16.3406	16.4662	16.0547	14.741	16.7924	15.9288	16.2095	15.8752	16.0052	16.3386	16.443	15.3093	16.4202	15.7377	16.4247	15.9688	15.7772	15.7992	15.9307	15.9828
AE_mz_150.1259486	14.8397	15.7031	15.484	15.7692	15.6017	15.3678	15.3392	15.4221	15.5577	15.4345	15.4529	15.8165	15.4598	15.206	15.5521	15.6566	15.1077	15.2654	15.4118	15.3739	14.9876	15.6626	15.6034	15.7293	15.2598
AE_mz_150.5346195	16.957	17.3223	16.6203	16.4415	17.3617	16.8853	17.4285	16.8228	15.6863	17.7678	17.341	16.7905	16.4281	16.8173	17.8343	16.8354	17.3591	17.0212	16.1876	17.4152	15.9489	17.4117	16.731	17.0657	17.6655
AE_mz_151.0034191	16.8103	17.6911	14.3213	16.8399	16.7996	16.6718	18.2657	16.6245	16.7839	16.2891	16.4749	14.9069	16.5152	16.619	18.1036	13.2168	18.1113	17.39	15.7338	18.1262	16.9944	17.6636	17.5296	15.9265	16.1687
AE_mz_151.0334471	19.6117	19.7081	19.7659	19.7388	19.5889	19.5092	19.8963	19.3702	19.7317	19.6494	19.4811	19.9011	19.4187	19.866	19.7063	19.6022	19.736	19.8204	19.4474	19.591	19.5299	19.6092	20.0127	19.567	19.6266
AE_mz_151.0335496	21.8783	21.3215	21.6601	21.6021	21.5768	21.2546	22.2431	21.0446	22.1392	21.3463	21.6083	21.0631	21.4576	22.1525	22.142	21.75	21.1717	21.7213	21.5789	22.1955	21.5442	21.7677	22.0784	21.0055	21.5175
AE_mz_151.0734985	20.4459	20.5647	20.5243	20.4333	20.1595	20.706	20.6465	20.3982	20.7764	19.7754	20.2464	20.5154	20.8569	20.686	20.2373	21.1407	20.3065	20.1467	19.5048	20.9634	20.5973	20.5268	21.0638	19.2319	20.0404
AE_mz_151.0947648	20.0091	19.0514	20.3903	17.8224	19.4188	19.8451	19.8159	18.6097	19.9353	19.315	19.1254	20.2524	19.5184	19.2728	19.6102	19.9951	19.3651	19.4577	19.3894	18.9403	19.4056	19.1259	19.6063	19.3047	19.1256
AE_mz_151.1099648	17.4903	17.3534	17.4681	17.765	17.2991	17.0569	17.4268	17.2885	19.1166	17.2503	16.8791	17.4494	17.1734	18.3533	17.5055	17.7204	17.8361	17.4789	17.3364	17.3975	17.7856	17.5063	17.6326	18.0083	17.3075
AE_mz_151.142429	19.3549	17.3523	19.9701	18.5733	17.3748	17.2279	19.6794	17.4385	18.0111	19.138	18.1578	17.5295	18.817	20.4765	18.9988	19.9983	18.1341	17.5382	18.3072	17.4117	16.8984	18.4264	18.8372	19.9243	18.2543
AE_mz_151.9061457	16.9235	17.718	17.7389	17.4184	18.0729	17.73	15.9844	17.4838	17.4723	17.7953	17.0976	16.7154	17.9841	18.2332	17.5166	18.1607	16.456	17.3287	17.8128	17.8338	17.0171	16.3013	17.1538	17.8486	17.9203
AE_mz_151.9479128	17.6835	17.4077	18.6306	17.7083	17.3908	17.2701	17.2459	17.8628	18.3028	17.8595	17.479	17.457	17.9068	17.644	17.7284	17.358	17.1713	18.2988	18.2461	17.5159	17.3239	17.2983	19.3392	17.5769	17.7389
AE_mz_152.0001036	16.3007	16.7403	16.2684	16.6388	16.7926	16.2268	17.9006	16.3353	15.341	16.7821	16.3523	16.1393	16.9903	16.602	16.8427	16.7244	15.9236	17.0342	16.8426	17.2207	16.6097	16.4767	16.8083	15.7334	17.1279
AE_mz_152.0244077	21.4116	17.176	18.696	18.7488	20.9511	19.1578	22.39	18.6962	18.498	18.5327	19.9936	20.1689	19.9512	20.14	18.6917	17.1195	22.3109	16.582	18.9135	21.8793	17.9593	19.4863	20.3727	16.9116	20.6518
AE_mz_152.0342864	18.0328	18.2506	18.7975	18.2047	19.4615	18.1289	17.9815	17.816	19.0803	18.8247	18.3731	18.4609	17.7788	18.395	18.7495	18.3492	18.8729	17.4174	18.3327	18.6531	18.3605	19.1392	19.1049	18.1824	18.3349
AE_mz_152.0604991	15.5248	15.9881	16.6645	15.7526	15.99	15.8763	16.0784	15.1175	15.7152	15.627	15.8838	16.0068	15.8841	15.4297	15.9109	15.2947	15.8526	15.7181	15.9335	15.9179	15.1334	16.3759	16.186	16.3959	15.2137
AE_mz_152.0603123	19.3664	19.4531	18.9936	18.8386	18.669	18.2451	20.2657	18.683	19.0487	18.4081	19.505	19.1957	14.9335	19.6528	19.1448	18.6445	19.6092	18.844	18.9117	20.0038	19.9181	17.7604	19.6278	17.3468	19.9706
AE_mz_152.0720717	17.8366	18.8493	18.5428	19.5341	18.8493	18.0643	19.5579	19.277	18.9129	18.4394	18.0995	17.9842	20.0463	18.5571	19.1276	19.7091	18.8111	18.1464	19.3823	18.3756	19.4999	19.4168	19.4681	18.7136	19.0177
AE_mz_152.0818865	17.6979	18.251	17.3992	18.2776	17.8293	17.7221	18.1021	18.301	18.0184	17.6628	17.6119	18.1498	17.8245	18.0447	17.7673	18.201	17.7287	17.7178	17.5843	18.0504	17.9612	18.1093	18.0747	18.0203	17.9842
AE_mz_152.1416134	16.3641	16.1928	16.1062	16.5001	15.5125	16.3427	16.3761	15.7845	16.2878	15.9705	16.0566	16.3471	16.6621	15.8464	16.3271	16.52	16.3627	15.5841	16.3808	16.3659	16.083	16.2412	16.3488	16.1113	16.7582
AE_mz_152.475698	16.5097	16.5393	16.6398	16.2679	15.994	15.5173	16.2167	16.6254	16.7401	16.0262	16.3836	16.4004	16.3052	16.226	16.3218	16.5472	16.6056	16.4696	16.9155	15.4125	16.7449	15.9924	16.0257	16.4432	16.5299
AE_mz_152.4749905	12.7507	16.5086	14.9328	11.6118	11.8239	16.6398	12.3724	12.3373	13.06	13.2784	13.6958	10.7384	15.3219	13.8714	12.4084	14.8131	11.8582	11.3647	14.6525	14.7453	19.0393	14.3483	11.3729	11.8261	14.024
AE_mz_152.9049943	17.2566	17.5498	17.6732	17.8445	18.6474	17.528	17.8409	18.1164	17.5604	17.8942	16.9706	17.7945	17.6061	17.9938	18.0875	17.1101	17.0548	18.3965	17.938	18.6766	17.8259	17.9172	17.9283	17.9385	17.3909
AE_mz_152.9453924	19.713	19.677	19.6432	19.714	19.6025	19.3237	19.8399	19.3624	20.299	19.6921	19.697	19.6722	19.3009	20.2249	19.414	19.5106	19.6492	19.8128	19.7333	19.6918	19.4899	19.7236	20.0533	19.7814	19.5465
AE_mz_152.9930636	18.4873	18.4799	17.9917	17.9599	18.819	18.363	18.6947	18.5462	18.3305	18.6602	18.4211	19.3137	18.4968	18.9978	17.7968	17.6094	18.0136	18.8092	19.1124	18.3836	18.0268	18.2752	19.2471	18.9793	18.1307
AE_mz_153.0310306	19.1451	18.7932	19.0778	20.1188	19.9157	18.4396	20.2344	17.7641	20.0145	19.2451	18.8208	19.7001	18.1215	20.1861	20.0109	18.7721	20.1354	19.1691	19.54	18.5498	17.8995	19.2431	19.3519	19.5365	19.8509
AE_mz_153.0310998	16.4455	16.5133	16.5466	16.5679	16.6748	16.5983	16.5042	16.5483	16.4649	16.4583	16.8843	16.2074	16.7206	16.3445	16.4663	16.4369	16.7646	16.4889	16.488	16.4963	16.5945	16.4386	16.6041	16.7057	16.3748
AE_mz_153.0640086	19.2623	18.1038	19.2563	17.7904	19.7393	18.4859	19.1026	19.1732	18.7626	19.4694	18.1632	18.9274	19.7772	18.856	19.2779	18.9381	18.7187	18.453	18.6698	20.8288	19.2076	18.4984	18.7992	18.5742	18.5308
AE_mz_153.0753826	21.9619	22.6642	22.6378	22.985	21.6466	22.0097	22.8816	21.8173	22.978	22.2162	22.206	22.7364	22.0039	23.0153	21.8787	22.1967	22.2204	22.8607	22.7988	22.128	21.9544	22.2404	22.9829	22.531	22.1873
AE_mz_153.0891411	19.6063	19.0254	19.4163	18.8666	18.9659	19.3446	19.3247	19.6658	18.742	18.6994	19.3168	19.2154	19.4495	19.1174	19.0009	19.5649	19.0592	19.3739	19.1878	18.885	19.0996	19.0501	19.7489	19.3065	18.8365
AE_mz_153.0892747	16.8497	16.8339	16.8491	17.2572	16.5231	16.3367	16.6668	16.4653	17.0456	16.9891	16.6382	16.5373	16.4982	17.0574	16.8519	16.8988	16.9904	16.8708	17.1205	16.2834	16.5639	16.6383	17.0199	17.1105	16.7629
AE_mz_153.10047	17.3477	18.801	19.2095	18.668	18.9394	19.5608	18.4716	19.5026	18.6784	18.4747	19.0343	19.1248	18.9027	18.5352	18.4162	19.4338	18.8745	18.4543	18.1656	18.3093	18.2655	19.2867	18.9101	19.3756	18.8011
AE_mz_153.1256412	16.4678	16.5102	17.1075	16.5044	16.8568	16.0909	15.4544	17.3406	17.1982	16.5771	16.1718	16.8173	16.7427	16.8396	16.3698	16.2565	16.5311	16.563	16.6431	16.9581	16.7288	16.5177	16.6883	15.8854	16.8272
AE_mz_153.9062129	17.5893	18.0058	16.5282	18.0625	18.5677	16.9073	17.5446	17.3027	18.1309	18.5022	17.3078	17.9126	17.7027	17.9156	18.0508	17.6973	17.779	17.8456	17.9365	17.7694	18.2241	17.5234	17.6618	16.8346	18.746
AE_mz_153.9572642	19.8652	19.8029	19.172	20.0228	20.2906	19.0672	20.1949	19.6887	20.2899	19.8043	19.7654	19.2121	19.5586	20.139	19.907	19.4811	19.7163	19.7781	19.8021	19.9219	19.2753	19.9784	19.9363	20.046	20.1222
AE_mz_153.9573485	16.5969	16.304	16.8005	16.5046	16.7898	16.3656	16.6194	16.4626	16.7643	16.7357	16.7267	16.6178	16.3264	16.5231	16.6416	16.5536	16.6913	16.7359	16.6915	16.4659	16.2307	16.5412	16.7575	16.3694	16.4588
AE_mz_153.9806899	17.4713	18.0118	17.4908	17.5021	17.4455	17.2977	17.4844	17.1929	17.4445	18.4252	17.1353	18.2131	17.1194	17.6618	17.2715	18.0918	17.1656	17.3213	17.3207	17.162	17.2705	17.8737	17.2417	18.4494	17.189
AE_mz_153.991462	17.3446	17.613	17.5651	17.6678	17.5897	17.4959	17.6275	17.7658	17.6579	17.5407	17.7327	17.4049	17.7648	17.9092	17.6613	17.668	17.5735	18.0378	17.295	17.655	17.4123	17.7955	17.9485	17.9916	17.8125
AE_mz_153.9916348	19.8665	17.8384	18.333	19.3389	18.8149	18.0605	18.5796	19.9476	19.155	19.5519	20.6038	19.3946	18.5205	18.8391	18.2848	21.3787	18.5792	18.8843	18.7618	18.9965	18.1985	19.0753	21.0165	18.4167	18.5126
AE_mz_154.0031831	23.5296	23.5132	23.5737	23.488	23.3481	23.4113	23.6863	23.2889	23.6306	23.3411	23.4596	23.6433	23.4074	23.5657	23.4608	23.3375	23.3581	23.6517	23.4928	23.5701	23.3275	23.5287	23.7802	23.4855	23.3816
AE_mz_154.0472514	20.2503	20.5476	20.2439	21.0453	19.6382	20.0279	20.9929	19.6719	21.4044	20.0514	20.0138	20.8139	19.9693	21.1439	19.8536	20.2842	20.3476	20.7324	20.3891	20.0813	20.0046	20.5933	20.921	20.4023	20.0969
AE_mz_154.0853893	20.7358	20.7625	21.1294	21.7966	21.0854	20.692	21.4748	20.5326	21.9698	20.8177	20.9946	21.2046	20.4697	21.7072	20.5084	20.9698	20.9725	21.4075	21.2991	20.7097	20.443	21.2637	21.6599	20.8398	20.7747
AE_mz_154.1208503	16.964	16.2454	16.8203	17.1795	16.9316	17.0017	17.0404	16.5904	17.0074	16.9493	16.7775	17.0936	16.7596	16.2969	16.826	16.9978	17.2129	15.929	17.0238	17.0474	17.0059	17.0317	16.2981	16.997	17.0393
AE_mz_154.1572299	16.05	15.9198	15.9555	15.8241	16.5941	15.9692	15.6452	17.0032	15.7651	16.2881	16.6005	16.1512	15.9899	15.9081	16.0841	16.0226	15.9075	15.6093	16.3771	15.8787	16.1845	16.0926	16.0849	16.0522	16.4361
AE_mz_154.5603172	16.9571	16.7046	16.1276	16.7223	17.188	16.1275	16.8943	17.9401	17.394	16.2017	16.5885	16.6483	17.0075	16.8874	16.8692	16.8718	15.9988	16.2544	16.6807	17.4224	16.8623	16.8177	15.8362	16.9908	17.0968
AE_mz_154.9884061	22.6544	23.1643	22.7003	22.4939	22.0887	22.1417	23.7215	20.7792	22.8143	22.5712	22.1584	22.5391	22.88	23.6037	22.0053	22.6852	22.1789	23.8348	22.1632	22.1383	22.3974	22.7313	23.1391	22.5855	21.3452
AE_mz_155.0065286	19.3411	18.8627	18.916	18.9477	18.8838	18.7844	18.9932	19.1146	19.3392	18.8517	18.8661	19.1087	19.1292	19.0405	19.0201	18.8745	19.0121	18.9106	19.0183	19.141	19.0411	18.8475	19.1531	19.0459	19.0115
AE_mz_155.0065214	18.6603	19.2871	18.3964	19.0688	18.6276	18.8098	19.012	18.6652	19.1094	18.8727	18.8264	19.0187	18.7558	19.3895	19.0459	18.7741	18.7948	18.9806	19.2442	19.111	18.0907	18.8839	18.8768	19.3254	18.8172
AE_mz_155.0449458	17.3999	17.7333	17.3172	17.4372	17.3823	16.9135	18.1183	17.5484	17.1915	17.5451	17.153	17.2758	17.6387	18.134	17.0462	16.9676	17.285	17.2804	17.4543	17.3024	17.4469	17.5058	17.623	17.473	17.4445
AE_mz_155.0684285	16.233	15.9193	15.9824	16.6761	16.3701	16.8615	16.5949	15.7347	16.0354	15.9655	15.7754	16.1795	16.9645	15.5418	16.4563	16.1554	16.923	15.7085	16.2296	16.2219	16.28	15.3989	16.4458	16.9359	15.9405
AE_mz_155.0677021	16.83	19.0773	20.0406	20.2041	18.1725	19.0825	18.9386	19.8664	19.279	18.8384	18.7399	18.4684	18.4894	19.7422	18.8993	18.8262	19.8167	19.6172	19.2932	18.3764	19.2979	19.227	19.0905	18.8314	18.3587
AE_mz_155.0796705	16.1206	18.8007	17.7799	16.9637	17.2818	18.6622	18.7903	16.5856	17.3606	16.4878	16.9629	17.0754	17.2628	17.3301	17.4793	17.123	17.2802	16.4941	16.3638	17.1322	16.8047	19.1032	19.4962	16.8678	16.5312
AE_mz_155.1048125	19.0292	19.1615	19.2427	18.6767	18.6899	19.1624	18.8849	19.8821	18.9232	18.4772	19.1718	18.902	19.075	19.1462	17.8924	18.8762	18.8888	18.9147	18.8814	19.0132	19.3854	18.3463	19.51	18.6629	18.9536
AE_mz_155.1048743	18.4017	17.8218	18.6041	17.9068	17.8958	17.859	17.5069	18.3432	17.5977	17.9857	17.4488	18.1854	17.6878	17.969	17.7896	16.6803	18.7817	18.2948	17.9184	18.3543	17.3199	18.219	18.8126	18.6105	17.5762
AE_mz_155.152443	17.151	17.5393	17.0845	17.0459	16.2806	16.8991	17.0237	16.8775	17.0314	16.9892	16.7074	17.044	17.456	16.3503	16.6779	16.4265	17.1342	17.3848	17.1429	17.0181	17.057	16.3261	17.1876	16.7436	16.7625
AE_mz_155.5766813	18.0641	17.1883	18.0932	18.1336	18.9889	18.5709	17.7804	18.5502	18.0746	18.6787	17.4879	18.0792	18.824	18.5243	17.7001	18.7522	19.7719	19.5286	17.2265	15.7342	18.614	18.6688	18.072	19.3276	16.4258
AE_mz_155.9723834	17.2503	17.3068	17.3222	18.4201	16.8768	17.3502	17.491	17.3401	17.5733	16.5239	17.3143	17.4185	17.8035	17.6184	17.3401	17.541	17.5335	17.3205	17.5792	17.0362	17.5554	17.3857	17.7488	17.9194	16.4648
AE_mz_155.9918045	20.0164	20.2503	18.946	20.3071	19.0239	19.8594	20.2335	18.1546	20.542	18.9102	20.0487	20.107	18.6094	20.1938	19.8429	19.5284	18.8468	19.9231	20.4942	19.9043	19.1605	19.8423	19.8629	19.5501	19.6418
AE_mz_156.0402711	18.9686	19.507	18.4529	19.7144	20.0631	18.601	19.8315	19.3312	18.3445	20.5394	18.3876	19.5685	20.1618	18.661	19.9592	18.5067	19.8398	19.6228	18.7416	20.0173	18.6795	19.5982	19.7615	17.7983	20.2748
AE_mz_156.1001845	15.8817	16.1545	17.4883	15.5562	16.7868	16.11	15.0412	17.2128	16.4374	17.1754	16.6231	17.639	16.017	15.1277	17.0374	15.9558	17.2724	16.6671	15.8621	16.7724	16.7533	16.3731	16.0413	16.0253	17.0376
AE_mz_156.1364716	17.0041	15.9637	17.5063	17.1155	16.6472	16.2906	17.145	17.6138	16.3299	17.3113	16.684	16.6286	16.6662	16.8882	16.7723	15.9297	16.5269	16.6871	17.4442	16.818	16.6386	16.966	17.135	17.4189	16.7362
AE_mz_156.1364491	16.2079	16.152	17.1143	17.9748	17.8316	17.1893	17.1584	16.8798	16.9286	17.2265	17.0466	17.0669	16.6289	16.8355	17.5904	17.5106	17.666	17.3877	17.3604	17.5669	17.1672	17.1677	17.3251	17.2241	17.2107
AE_mz_156.5576719	18.9193	16.5351	17.28	16.6169	19.3304	17.2568	16.662	18.5577	16.9812	19.7323	19.3904	16.688	19.3637	16.8857	18.8673	17.1109	17.0006	17.5218	17.9189	19.4407	17.2451	17.0827	17.4599	17.2128	18.678
AE_mz_156.9642695	16.6134	18.0278	17.9443	18.2794	17.0876	17.1512	17.7716	16.606	17.9043	18.3413	16.8844	17.6173	18.0886	17.7902	17.0205	17.8276	17.1474	17.3671	17.9325	18.0723	17.2442	17.3358	18.1495	17.2457	17.8024
AE_mz_156.9822115	19.1149	19.0666	19.0794	19.3159	19.3521	19.063	19.2743	18.8948	19.4511	19.1261	19.0412	19.3657	19.0136	19.2012	19.2083	18.9028	19.2193	19.2739	19.0664	19.2366	19.1164	19.0916	19.4398	19.0837	19.1609
AE_mz_157.0190207	14.8476	15.6476	15.5017	14.5601	15.7527	15.2286	15.4323	14.2361	15.0978	15.5826	15.4465	15.3138	15.6783	15.5497	15.0413	15.5671	15.4807	14.8615	14.6955	15.7347	14.9667	15.4225	14.9974	15.381	15.3664
AE_mz_157.0477137	16.1313	16.1456	16.4695	16.4282	16.3578	16.1018	15.8949	16.2646	16.6606	17.0992	16.4687	16.0373	16.3622	15.9266	16.1059	16.3436	16.0957	16.4111	15.9207	16.6905	16.6145	16.442	16.5228	16.1524	16.4561
AE_mz_157.0676332	17.4685	16.3069	16.5907	17.1779	17.2749	17.1765	17.253	17.4587	17.263	16.3263	17.2076	17.1376	17.1061	17.0806	17.1941	17.526	17.1535	17.3197	17.1645	15.9109	17.3419	17.1038	17.5115	16.7462	16.3747
AE_mz_157.0818584	19.9141	19.0232	18.692	19.0061	19.2399	19.1967	19.4747	19.2025	19.6216	19.3984	19.2142	18.6941	19.0051	19.4217	19.2252	19.1949	19.3441	19.3903	19.2721	19.3983	19.9122	19.4459	18.6857	19.0813	19.2547
AE_mz_157.1204468	20.0008	19.4841	19.7064	18.5142	18.2852	19.5207	19.4177	19.5966	18.6307	18.4873	19.3041	19.3674	19.3303	19.0403	18.8923	19.4343	19.3461	19.5185	18.7627	19.0291	19.2913	18.8935	19.7892	18.8427	18.8207
AE_mz_157.1205111	17.3321	17.6389	17.4083	16.7561	16.9505	17.3146	17.0649	17.4917	16.5809	16.5167	16.9784	17.4276	16.8795	17.6547	16.8178	17.1008	16.5577	16.8326	17.234	16.9655	16.1626	17.2119	17.5013	17.2937	17.0218
AE_mz_157.1317492	16.8143	16.8494	16.7112	16.7177	16.7494	16.7268	16.7664	16.7834	16.6896	16.7865	16.7878	16.8425	16.7379	16.9114	16.7417	16.7038	16.838	16.737	16.7187	16.8397	16.8175	16.7187	16.878	16.6999	16.6936
AE_mz_157.1317693	18.2953	18.3175	18.4597	18.444	17.8677	18.2281	18.6416	17.5837	18.4993	18.2247	18.2162	19.1529	17.7126	18.6735	17.9359	18.3639	18.1742	18.429	17.6758	18.3196	18.1352	17.848	18.4475	18.3269	18.1984
AE_mz_157.5347448	15.4754	16.3512	14.9795	15.8467	17.2786	16.5057	15.7806	16.9976	14.4014	16.9473	16.2082	16.8274	16.0966	16.6802	14.7671	16.9549	16.0059	16.0528	15.886	14.61	15.9483	16.3673	15.9814	16.5513	15.935
AE_mz_158.0009054	24.5913	23.7513	23.1987	23.5917	23.544	23.7525	24.2646	24.6156	24.3084	24.1204	24.8285	24.0537	21.9954	25.8379	23.0553	23.6973	23.8519	23.0409	23.6567	23.8667	23.5819	23.5113	25.1617	23.5317	23.5481
AE_mz_158.0249232	16.984	17.2147	17.0355	17.0043	16.9486	17.0697	17.1972	17.1576	17.1815	17.1418	17.0411	17.379	17.0008	17.0853	17.0451	17.0489	17.1103	17.1937	17.1074	17.1267	17.1353	17.1232	16.9332	17.1267	17.2421
AE_mz_158.0246962	19.0193	19.2829	19.0215	17.7347	17.3802	18.3119	18.6945	19.0724	17.6766	19.3488	19.5361	18.045	18.3707	18.5106	18.6796	18.6798	17.9582	19.3169	19.388	18.8858	18.721	18.3275	19.024	18.3446	18.7869
AE_mz_158.0945248	18.4264	17.8118	18.6436	16.5473	16.7352	18.4592	17.094	17.1567	18.0227	18.467	17.3669	18.1455	18.1245	17.5849	17.5535	18.1015	18.0223	18.321	18.1261	18.439	18.4523	17.8704	17.8553	17.8731	17.5362
AE_mz_158.1156818	19.58	20.4666	20.121	20.2554	20.3415	19.7591	20.7527	19.8308	20.0287	20.7897	19.7738	20.806	19.5471	20.8311	20.6364	20.2968	20.8913	20.3634	19.8576	20.6731	20.0241	20.4587	20.5628	18.4946	20.3701
AE_mz_158.1520649	19.6876	20.0164	19.6513	19.7941	19.6299	19.5172	19.8209	19.5891	20.041	19.9808	19.6149	19.9168	20.1038	20.0257	20.03	19.7478	19.9356	19.6912	20.0642	19.7619	19.4864	19.7658	20.1563	19.8316	19.6996
AE_mz_158.1521164	20.6775	20.2498	20.1176	20.0124	18.9893	20.8103	20.9829	19.3505	19.0188	19.3613	18.7646	21.0482	20.8646	21.2535	19.2182	19.6239	19.6609	21.2268	20.8449	21.04	19.3989	20.6248	20.3212	19.9235	19.8681
AE_mz_158.9259835	15.9743	16.46	15.9947	16.5908	16.0223	17.2876	17.6839	15.9421	15.942	15.9547	16.4214	16.0143	16.5674	16.5254	16.5449	16.5816	16.6818	16.389	16.6107	16.7658	16.6947	16.2661	16.4446	16.3864	16.1483
AE_mz_158.9791593	17.9111	17.7461	17.9057	18.1355	17.7557	17.4846	18.2115	18.0397	17.949	17.991	17.6324	19.4405	17.6876	18.338	17.7888	18.0419	18.3344	16.6822	18.1872	18.3017	17.6526	19.0629	17.7684	19.1361	17.4383
AE_mz_159.0257455	19.6276	18.5312	19.1439	17.9783	19.8377	18.665	19.1069	19.3867	18.3505	19.7327	19.0874	18.3362	17.8004	18.3863	20.0087	18.8477	18.8405	19.6087	18.0606	20.0866	18.9082	18.4899	19.4458	17.7579	19.9329
AE_mz_159.0492918	19.6478	19.7304	19.3063	19.4312	20.2312	19.576	19.8987	18.9438	19.9686	20.0332	19.6776	19.6169	19.4917	19.6334	19.9111	19.4991	19.7669	19.5938	19.3358	20.344	19.4587	19.5717	19.9378	19.3974	20.2124
AE_mz_159.0745691	20.0182	20.1012	19.1954	20.1581	20.0205	19.7204	20.0137	19.7364	20.1622	20.2453	20.006	20.1416	19.1682	20.2243	20.4953	19.5479	20.609	20.4264	20.1346	19.4385	19.323	20.1995	20.2936	19.7638	20.5094
AE_mz_159.0996067	16.6574	16.3339	15.8898	16.0595	16.8056	16.0839	17.1497	16.791	15.7937	16.1666	16.1557	15.9032	16.1178	16.3151	16.1731	16.516	16.4601	16.0174	15.8937	16.5636	16.1517	16.2068	16.1839	16.6901	16.1012
AE_mz_159.1109522	16.5361	17.7091	17.3276	17.445	17.1949	17.1127	17.2035	17.066	17.4976	17.4232	17.6048	17.2448	17.7263	17.3972	16.3858	16.7784	17.02	17.7914	17.6358	17.3549	17.0122	17.5307	17.3014	17.865	17.1236
AE_mz_159.1360311	18.7487	18.8966	19.2383	19.1089	19.0663	19.3656	18.6237	19.2777	19.4274	19.257	19.5084	19.0063	20.2968	18.3619	18.6308	19.2848	18.8118	19.2711	18.9846	19.258	19.6978	19.0297	18.071	19.5167	19.3717
AE_mz_159.1473283	17.9684	19.117	19.5222	18.8806	18.7129	19.6054	19.0357	19.1648	18.9714	18.7775	19.3267	19.0714	19.0626	18.5203	18.2938	19.0706	19.3325	19.2635	18.456	19.0549	19.5124	18.9724	18.8544	18.1273	19.0134
AE_mz_159.9453119	16.5752	16.5795	15.8034	16.2248	17.2189	16.0871	16.7572	15.7916	16.1993	16.8905	16.4136	16.0672	16.2703	16.7612	16.4238	16.1775	16.42	16.2715	16.4228	16.4687	16.2203	16.8202	16.3778	15.7296	16.9658
AE_mz_159.9628475	17.0829	16.9277	16.9592	18.0683	16.0783	16.0343	17.0592	17.7038	17.1357	17.1732	16.5772	17.4227	16.5681	17.8034	17.1954	17.5126	15.7444	17.4507	16.9905	17.2443	16.0633	17.2915	17.2557	17.393	17.4738
AE_mz_159.9654856	18.1283	17.9142	16.5492	17.9789	18.7425	17.377	17.8917	18.1792	18.1211	17.965	17.9531	17.7401	17.7162	17.9276	18.2021	17.5448	17.7138	17.7667	16.7393	18.1377	17.8481	17.9529	17.5168	17.9382	18.3093
AE_mz_160.0052463	16.8439	18.656	17.4145	18.5233	19.0555	18.5071	17.7452	18.457	18.3133	18.1099	16.69	18.4494	18.7215	18.5997	18.7622	16.8203	18.7658	18.5257	18.6407	18.7084	16.8227	18.8983	17.8256	17.099	19.0654
AE_mz_160.0585822	16.2072	16.4893	16.0355	16.1755	16.8196	15.8863	16.4686	16.3174	16.3292	16.5213	16.6144	16.369	16.0472	16.152	16.3396	16.2698	16.5569	16.232	16.2129	16.3711	15.9387	16.8569	16.5009	15.4692	16.8499
AE_mz_160.0585734	16.4596	16.0412	15.5911	15.6242	15.5932	15.3912	16.1394	15.9908	14.9696	16.0182	15.4912	15.7647	15.6573	15.9757	15.745	15.9844	15.6745	15.7666	16.0495	15.5039	15.4345	16.0054	15.6352	15.4885	16.4664
AE_mz_160.0949465	15.6611	15.3724	15.7236	15.2886	15.5175	16.0273	15.5882	15.6532	15.191	14.9976	15.6002	15.6451	15.537	15.8195	15.8954	15.6252	15.2131	15.7405	15.712	15.117	15.4811	14.9491	16.1843	15.7716	15.4121
AE_mz_160.0949283	18.4674	19.0996	17.1542	18.5686	18.073	15.2565	17.9234	16.371	18.2516	17.9385	14.6397	18.7369	15.4488	19.66	18.7373	16.12	19.5034	17.6714	17.7572	17.9232	18.63	18.5642	14.5124	16.5905	18.5733
AE_mz_160.9149975	16.1716	16.2073	14.8197	16.5014	16.7909	16.4351	16.1917	16.1631	15.39	16.4142	16.0928	16.1265	16.0479	16.4866	15.5881	15.8612	15.984	15.7795	16.4873	16.0045	16.1927	16.3868	16.3806	15.7144	15.5854
AE_mz_160.9880001	16.7549	15.7967	17.4971	17.268	17.4279	16.9973	16.0506	17.1715	17.2181	17.3643	15.6734	16.6092	17.1441	16.762	17.184	16.552	16.5739	17.0256	17.2898	17.1518	17.5572	16.7667	17.0346	16.4281	17.4288
AE_mz_161.0038234	16.4826	18.0945	18.3859	17.8291	17.1712	17.0647	17.3631	17.6984	17.7231	17.4195	16.572	17.9626	17.8246	17.6773	17.757	16.1878	18.3041	17.6285	17.9105	17.7576	17.6731	17.8707	18.2431	17.8891	17.1479
AE_mz_161.057867	18.6757	18.1976	18.0266	17.7156	17.4114	18.3666	18.2296	18.4395	17.4533	17.4864	18.4185	18.2244	18.0625	18.0181	17.4881	18.2806	18.2699	18.1814	17.9558	17.5958	18.409	18.0476	18.4901	17.6113	17.6841
AE_mz_161.1306011	16.0439	15.7029	15.9315	15.7795	15.9459	15.7418	15.8108	16.144	15.3614	16.3206	15.8173	15.8157	15.8151	15.8839	16.4853	15.5609	16.4791	16.0604	15.4553	15.9392	15.677	16.1463	16.0221	16.1044	15.7495
AE_mz_162.0530203	16.1397	16.3021	16.1057	15.8327	15.473	16.037	15.6602	16.0513	16.1196	15.9388	15.9962	15.8843	15.814	16.3966	16.1306	15.811	16.1654	16.053	15.599	15.8997	16.0645	15.5846	16.1747	15.8871	16.1843
AE_mz_162.0741376	15.0205	15.7673	15.732	14.0868	16.8224	15.2371	16.1065	14.531	14.817	16.9696	15.8461	15.619	15.609	15.1773	15.8107	15.9285	15.587	15.7123	15.1209	16.4883	15.2273	16.3727	14.1558	14.5115	17.1895
AE_mz_162.0740807	19.3112	13.8554	18.5694	18.346	18.3494	18.8261	18.1132	15.0402	19.3061	18.3391	19.5936	18.0468	17.8476	16.3828	18.7994	18.447	18.6184	17.7791	18.4472	18.8899	16.7449	17.1029	20.0035	16.4332	18.5294
AE_mz_162.1106509	21.3428	21.614	20.0391	20.5622	21.5971	20.9726	21.6987	20.1956	21.2317	21.6452	20.6723	21.676	20.2304	21.1493	21.7858	20.3915	21.9111	21.3613	20.3989	21.7581	20.5954	21.2717	21.6151	20.587	21.5097
AE_mz_162.1277205	17.4792	17.5213	16.5837	17.41	17.7491	17.218	17.4549	17.4319	17.3827	17.2086	16.8824	17.4566	17.6201	17.591	17.284	16.99	17.329	17.7558	17.2503	17.5936	16.9317	17.4861	17.2912	17.6873	17.1408
AE_mz_163.0581161	18.2406	18.6637	18.0284	18.3068	18.1625	17.7924	18.831	17.8673	18.424	18.5778	18.0752	18.2846	18.0836	18.6974	18.3318	18.1498	18.5244	17.8377	18.6557	18.3008	18.1236	18.6191	18.4425	18.1108	18.2246
AE_mz_163.0734595	17.3947	17.3086	18.2143	17.3292	17.1275	18.1044	17.6381	17.3585	17.1136	17.2095	17.7389	17.3756	17.0744	17.4795	17.7334	17.1029	17.675	17.5377	17.3033	17.6595	17.5172	16.8781	17.3884	17.6505	17.2496
AE_mz_163.1099011	15.8424	15.8774	15.7838	16.1623	16.1724	16.2174	15.888	15.7823	14.9065	15.8251	15.8203	15.4765	16.2757	14.9753	16.8269	15.8436	16.0032	15.9845	15.6561	15.8419	16.3741	15.695	15.745	15.7263	16.0856
AE_mz_163.1097848	17.6352	17.5882	17.2816	17.6359	16.8168	18.0076	17.1798	17.984	17.0322	16.6815	18.0519	17.6032	16.6917	17.7787	16.6721	17.8366	17.533	17.904	17.4896	16.9627	18.065	17.3717	17.727	17.321	16.7865
AE_mz_163.1309232	18.6279	18.0852	19.3866	19.2346	18.6775	18.7459	18.1822	19.1718	19.185	18.7202	18.5265	18.6829	19.4488	19.0859	18.3607	18.6079	18.3957	18.9491	19.0989	19.5569	19.068	18.7043	18.1834	18.9737	18.4292
AE_mz_163.1309416	18.2958	19.675	20.7598	17.5995	18.3172	19.0184	18.8077	18.5479	18.3511	20.0633	18.7185	18.7057	19.6979	20.0599	19.3015	16.6534	20.9671	18.9721	18.693	18.3539	19.3772	18.4908	20.4957	17.978	17.8015
AE_mz_163.5654199	20.7646	20.5015	20.4814	20.2667	19.9583	20.4106	20.5197	20.2747	20.8551	20.0288	20.5478	20.7055	20.4007	20.838	19.9023	20.4615	20.2251	20.8096	20.3259	20.1594	20.7579	20.3743	21.0305	20.3671	19.8032
AE_mz_163.9758145	17.596	17.5465	17.2584	16.6518	18.2	18.2494	17.5106	17.3375	16.2516	18.0576	17.4511	17.392	16.8421	16.6292	18.0002	16.8649	17.4152	17.424	16.92	18.3592	17.1764	16.8417	17.6148	17.2798	18.11
AE_mz_163.9872468	16.2277	17.2686	16.2972	16.2777	16.0636	17.173	16.0013	17.0426	16.5842	15.8484	16.0961	16.0481	16.3281	16.2856	16.3481	17.5603	16.2326	15.8176	15.8659	15.9242	16.0835	16.4773	16.1923	15.9939	16.3168
AE_mz_163.9865023	17.713	17.7429	18.0113	18.0831	18.9882	17.6967	17.6655	16.9016	19.4319	19.1932	17.6107	17.7735	17.5994	19.4363	18.8861	18.6931	17.1112	17.8795	17.8077	17.9041	17.7219	18.2006	17.8116	17.768	18.6103
AE_mz_164.0112733	18.5268	18.7534	18.6469	18.8321	18.6238	18.6788	18.8003	18.5918	18.799	18.5508	18.8293	18.8066	18.5383	18.6263	18.6427	18.5955	18.7083	18.6779	18.7445	18.7731	18.4359	18.7373	18.9542	18.5799	18.6159
AE_mz_164.0672625	18.9029	18.6443	17.8411	18.7198	18.9319	18.9665	18.5128	17.837	18.077	18.9895	18.802	18.7312	17.2755	18.5826	18.7842	18.6116	18.7091	18.3868	18.5711	18.8635	18.9533	18.3038	18.0502	18.1988	19.1389
AE_mz_164.9186482	15.9229	16.1718	16.0162	14.6213	14.8452	15.9173	16.1148	15.5607	15.302	15.8201	15.8856	16.2013	15.2237	15.6046	15.2907	16.2235	15.5565	15.6352	15.7826	15.4797	15.7915	15.6869	16.1446	15.704	15.6724
AE_mz_164.9280406	16.186	15.7373	15.856	15.9613	16.0475	16.0263	16.1826	16.0557	15.9453	15.9092	16.0359	16.0142	15.8636	16.1506	15.9443	15.8286	15.9028	15.8815	16.1501	16.1711	16.0338	16.2357	15.9728	15.7737	16.0415
AE_mz_165.0082617	19.9534	15.0264	18.4493	16.7491	20.9061	14.8162	21.2966	17.4506	17.5308	18.3335	19.8783	15.2931	16.5539	19.0048	19.1281	17.0261	20.1867	17.3365	17.1024	20.3232	16.2235	19.1239	18.9417	17.2468	19.1872
AE_mz_165.052622	20.5714	20.1396	20.4981	20.178	20.6139	19.9901	20.8619	19.8969	20.6876	20.4106	20.1701	20.7016	20.0043	20.7452	20.5621	19.9288	20.516	20.7504	20.3415	20.5833	20.1682	20.1912	20.9576	20.0265	20.1677
AE_mz_165.0891782	16.8261	16.7565	16.8559	15.4951	16.047	16.3982	17.3678	16.3665	16.423	16.4781	16.2289	16.4086	16.9642	16.9166	16.6849	15.2852	15.6719	16.9566	17.3631	16.5652	16.6941	16.5697	16.518	17.0205	16.1391
AE_mz_165.0892166	17.3352	16.9525	17.1889	17.0824	17.1418	16.8948	16.7562	17.5913	16.8937	17.7175	17.2505	17.0303	16.2578	17.0844	17.742	16.6081	16.8993	17.2346	17.2117	17.8401	17.1678	17.0417	17.8563	17.1243	16.8084
AE_mz_165.1102628	16.156	15.3539	15.8416	16.7	16.7309	16.5071	16.9715	15.5027	15.5702	16.4275	15.2626	16.0398	16.9892	17.2497	16.3738	16.1167	16.762	16.4077	15.5694	16.4101	15.4417	16.2564	16.8533	16.5408	16.2141
AE_mz_165.1254559	15.5617	15.799	15.6	15.593	17.1338	17.0232	15.4423	17.1905	14.8243	15.6705	16.18	15.6202	16.877	15.995	16.0853	15.9816	16.1502	15.755	16.189	16.5347	16.3906	16.0513	15.0046	16.3159	16.3224
AE_mz_165.1255686	14.3933	13.5437	14.7264	11.265	12.0237	11.8252	13.8436	13.8099	13.7094	14.3097	11.7214	13.6582	14.5157	13.6822	12.1576	10.0291	13.5048	14.0893	14.2967	12.503	14.0322	13.917	11.5802	12.996	13.4323
AE_mz_165.9809062	19.9216	19.7793	20.3206	20.3366	20.4134	20.3544	20.0022	20.1962	20.276	20.5506	21.0956	20.0731	20.3995	20.4452	20.117	20.2527	20.4487	20.1617	20.0894	20.195	20.2683	19.9254	20.1425	19.9037	20.2949
AE_mz_166.0242298	17.1861	17.5157	17.187	15.9599	17.552	16.3523	17.9227	16.4885	16.7147	17.6553	17.4048	17.2307	16.7375	16.6417	17.1732	17.1781	17.3323	17.2391	16.6855	17.2026	16.6975	17.5385	17.2068	16.962	17.4799
AE_mz_166.0399	20.9988	17.5601	18.6843	15.1173	19.9141	16.4686	22.234	18.4981	18.395	18.1609	18.1778	16.502	19.2949	18.1487	20.5958	17.309	20.777	18.088	17.7989	20.3027	16.5462	19.5245	19.2161	16.6213	19.9739
AE_mz_166.0512941	17.9724	18.3753	17.8532	19.8994	19.3249	17.8089	19.3069	18.5414	18.9039	19.5693	18.0165	18.9866	18.6458	19.1399	18.765	17.8217	19.3907	19.0827	18.7539	18.7143	18.262	19.0068	18.929	18.741	18.9586
AE_mz_166.084203	23.4349	23.6372	24.1242	23.4801	24.0195	23.3123	23.3415	23.8973	23.5767	24.2463	23.3321	23.6243	23.7395	23.6436	24.3253	23.4818	23.6863	23.9806	23.7907	23.5318	23.4809	23.4023	23.8688	23.1933	24.4582
AE_mz_166.1571648	16.0419	15.6094	16.783	16.0075	15.9724	16.6335	15.9111	16.7208	15.8405	15.7123	15.7507	16.0819	15.8819	15.9894	15.9278	16.7666	15.9214	16.0014	15.5982	16.0057	15.3952	16.9198	15.8828	16.1234	15.8001
AE_mz_166.1570315	17.045	16.7681	17.1859	16.194	16.8193	17.2101	16.05	16.9804	15.6873	16.8798	16.9541	16.6386	16.2844	16.502	17.0173	16.4335	17.1334	16.4774	16.4978	16.557	16.3035	16.1848	17.317	16.0153	17.6581
AE_mz_166.4729561	15.7825	18.0888	18.09	18.5604	18.6624	17.7998	18.7315	17.4218	17.8389	18.5749	17.8909	16.9008	18.1804	17.21	18.5922	16.7498	17.0856	18.3071	17.6259	18.3882	16.952	16.1383	17.6213	18.1646	18.6863
AE_mz_166.4729561.1	15.4328	15.1216	15.7012	15.5014	16.4743	15.0321	15.2198	17.5075	15.0664	17.1558	14.915	14.9665	15.029	17.4263	15.3745	15.5471	15.6223	15.0953	15.6463	15.5844	14.5469	15.3693	14.901	17.7454	15.0412
AE_mz_166.9524079	17.8717	18.9921	18.3976	18.6949	19.4549	17.9792	18.8913	19.0571	18.9016	18.5331	18.3353	17.4051	18.72	19.0441	18.4777	17.6172	18.8529	18.999	18.8914	18.5599	18.6883	18.432	18.4144	17.6067	19.5135
AE_mz_167.0108266	25.3471	25.4943	25.4326	25.3461	25.634	26.0079	25.05	25.8655	25.1429	25.201	25.8453	25.1652	25.8399	25.1399	25.2838	25.8359	25.4359	25.327	25.5026	25.1226	25.892	25.4462	24.9547	25.4926	25.4485
AE_mz_167.0107557	23.3216	23.3218	23.4356	23.3011	23.2762	23.2087	23.5446	23.1746	23.4555	23.3075	23.1626	23.466	23.2272	23.405	23.3244	23.1978	23.3713	23.5538	23.2667	23.3076	23.3247	23.2292	23.4931	23.2546	23.2817
AE_mz_167.0876303	19.8879	20.2123	19.9584	19.2435	20.7379	19.4045	20.0777	19.8744	19.7251	20.5302	19.2207	20.4317	19.3044	20.1846	20.6224	19.4823	20.1155	20.1745	19.6633	20.2832	19.5184	19.882	20.3963	19.3138	20.7263
AE_mz_167.1046585	19.0131	18.4121	18.5512	18.0339	18.5956	18.8105	18.5538	18.8204	17.5415	17.9323	19.2395	18.0375	18.5654	18.0573	17.9489	18.0722	18.3442	18.7191	18.5379	18.4629	18.8734	18.4847	18.545	18.4422	17.9374
AE_mz_167.1046961	17.1844	17.4008	18.507	17.7545	17.4013	18.0309	17.7652	17.5505	17.7745	17.6831	17.1486	17.5631	18.0893	17.5839	17.5211	17.9744	18.1287	18.1708	17.3044	17.7817	17.4755	17.536	17.6585	18.649	17.543
AE_mz_167.9801006	19.581	19.7332	19.5886	19.6789	19.4273	19.7181	18.4421	18.9305	20.2033	19.8196	19.6153	18.4199	19.4169	19.7045	19.7064	19.2239	20.0795	18.9047	19.4892	20.1215	20.5002	20.8552	19.1606	18.8444	18.8531
AE_mz_168.0142358	21.1977	21.2444	21.2468	21.4086	21.3559	20.9832	21.6386	20.7738	21.8153	21.2451	21.1244	21.4421	20.9404	21.5518	21.3562	21.0163	21.2599	21.4236	21.4016	21.3753	20.9293	21.4531	21.6086	21.2467	21.2715
AE_mz_168.0142757	18.8833	19.0457	19.0567	18.9469	18.8679	18.7441	18.2497	18.6907	19.1015	18.9523	18.0164	19.0235	18.6554	18.9861	18.9245	18.8546	18.7696	18.9326	18.8708	18.9472	18.6904	18.8212	18.2271	18.8677	18.8871
AE_mz_168.0656401	17.8934	17.2463	17.2676	16.698	16.4131	17.439	17.2783	17.838	16.5267	16.4078	17.6541	17.4018	17.187	16.8063	16.4889	17.1965	17.4614	17.4148	16.679	16.8635	17.0919	17.1891	17.427	16.5797	17.2029
AE_mz_168.0788428	19.9124	19.656	19.2188	18.6254	18.6619	18.7276	21.2482	18.7273	18.9813	19.0418	18.9942	19.722	19.2685	18.7389	19.3673	17.952	20.1931	18.8972	18.5997	19.6617	18.4849	19.449	19.4086	17.9599	19.7148
AE_mz_168.0789367	16.6201	16.0784	16.0755	16.0654	16.0746	16.8952	16.6268	16.1804	15.9433	15.4627	16.031	16.5176	16.4249	16.1619	16.5478	15.8344	15.9226	16.3453	16.1121	15.9442	16.0708	15.7254	16.0626	15.7916	16.5385
AE_mz_168.1556444	17.4223	16.765	18.1791	17.1615	18.1008	17.5341	17.693	17.1018	17.4745	17.1132	17.2382	17.1903	17.2621	17.3621	17.6243	17.8388	16.8591	17.4543	16.8439	16.7379	17.0863	16.8089	17.6017	17.4197	17.0986
AE_mz_168.9587221	16.3574	16.3002	16.7294	15.5234	16.4885	16.2347	16.2139	16.3846	16.444	15.9779	16.6667	15.975	16.3857	15.8261	15.8868	15.3799	15.9595	16.1503	16.5445	17.2308	16.2118	16.9884	16.1926	15.4454	15.6015
AE_mz_168.9784305	19.7516	19.7983	19.9184	19.8509	19.9234	19.6608	19.9118	19.5597	20.0582	19.9737	19.6267	20.0166	19.4151	20.05	20.0416	19.6767	19.7726	20.1286	19.7738	19.8448	19.7497	19.6393	20.1348	19.6821	19.8349
AE_mz_168.9913923	17.5303	16.4222	16.8192	17.7674	17.1951	16.7542	16.4429	17.1102	17.14	17.0742	17.5686	17.0215	17.3638	17.3604	17.4364	16.7059	17.2967	17.2044	16.5716	17.4931	16.6773	16.7246	17.0416	16.7056	17.8697
AE_mz_168.9910304	15.3664	15.7083	15.8639	15.7068	15.808	15.7978	15.7063	15.4444	15.0812	15.7531	15.5292	15.7775	15.597	15.9413	15.724	16.0162	15.3757	15.9312	15.4277	15.4465	15.6621	15.6432	15.7032	15.663	15.6094
AE_mz_168.991238	17.1916	17.899	17.6474	17.4996	17.2798	17.6554	17.7061	17.3234	17.9431	16.1691	17.2184	18.2546	17.8007	17.3947	17.9919	17.573	17.2378	17.029	17.6218	17.6688	17.6762	17.4183	17.5356	17.596	16.8299
AE_mz_169.0069044	17.7055	17.9125	17.6865	17.9775	17.8544	17.7366	17.9309	17.7581	17.9865	17.7997	17.839	17.9052	17.6446	17.7577	17.8219	17.796	17.676	17.9622	17.8033	17.9092	17.7645	17.8335	17.9119	17.82	17.6797
AE_mz_169.0068681	15.5714	15.9609	15.9168	15.6811	15.7604	16.2667	15.6236	15.6862	15.5794	15.6619	15.5174	16.2552	16.0462	15.8285	15.6221	15.7813	16.2077	15.7954	15.7449	15.8316	15.9727	15.9745	15.6953	15.9534	15.7392
AE_mz_169.0152118	16.9597	17.1069	16.9955	17.3165	16.8283	17.0205	17.1031	17.002	17.3362	16.9373	16.8403	17.3285	17.0939	17.149	17.1715	17.1124	16.9969	16.9313	17.0973	17.0833	17.1048	16.8634	17.0243	17.1247	17.117
AE_mz_169.0150567	15.5383	15.2828	15.3494	15.2595	15.4248	15.2942	14.8147	15.1343	15.4264	15.4164	14.8932	15.0325	15.5973	15.0476	15.4482	15.8331	14.9698	15.011	14.9654	15.307	15.5756	15.3774	15.1284	15.0995	14.9872
AE_mz_169.0335598	17.216	19.6133	19.4043	19.7306	17.1894	18.362	18.7654	18.3125	17.0714	17.8819	18.2848	18.0007	17.9814	17.9994	18.1838	18.0215	17.964	17.7219	17.181	19.3458	18.0431	18.0376	17.5642	18.0999	18.2101
AE_mz_169.0437436	16.3251	16.6141	16.8516	17.1026	16.7706	16.3629	17.3544	16.4402	16.6516	17.3551	16.8739	16.8631	17.0684	15.996	17.0013	16.1603	17.1606	16.8502	17.1165	16.297	17.3985	17.1681	16.4017	17.0446	16.3251
AE_mz_169.056333	21.0565	21.1218	20.8506	20.5182	21.5462	20.2076	21.52	20.5729	21.0506	21.8611	20.6251	21.2771	20.5291	21.135	21.5176	20.7705	21.1978	21.0574	20.962	21.1876	20.4776	21.2345	21.1285	20.5169	21.7786
AE_mz_169.0838896	21.2155	20.9875	21.2837	21.3404	20.5891	21.046	20.9127	21.1785	21.4857	20.981	21.4463	21.1044	21.1912	21.4227	20.346	20.8782	20.951	21.4267	21.2706	21.2088	20.7313	21.0923	21.84	21.3489	21.013
AE_mz_169.1203426	17.1123	17.159	17.4093	17.8787	17.7707	17.6836	16.9202	17.7525	16.704	17.1885	17.1543	16.9444	17.8293	17.3151	17.0943	17.3178	17.4501	17.4166	16.9329	17.4032	17.143	17.0902	17.4135	17.5502	16.9354
AE_mz_169.1315597	16.1234	15.7936	16.11	16.7939	16.6161	16.3974	16.5986	16.0633	16.4149	16.1386	16.8695	16.08	16.7498	15.7265	16.4233	16.5842	16.3884	16.616	16.1653	16.4721	16.2303	16.5507	16.2915	15.6634	16.5962
AE_mz_169.1447471	16.9506	16.8258	17.2502	16.6135	16.573	15.785	17.0029	17.1103	16.8162	16.9708	17.2956	16.9666	16.3566	16.7249	16.7831	16.6453	17.3268	16.9128	16.1732	17.0705	16.8603	16.7645	16.5116	16.6183	16.7715
AE_mz_169.1678116	18.3217	18.0916	18.357	18.3778	18.3083	17.6503	18.6852	17.9616	18.5971	18.1608	17.7089	18.3011	18.365	18.6583	18.2269	18.3365	18.1572	18.1683	17.7942	18.7566	18.2016	17.9243	18.5045	18.2708	18.0042
AE_mz_169.5920949	18.2836	17.7776	17.9416	17.6609	17.7369	17.9379	18.0637	18.1472	17.7612	17.4201	18.2956	17.8507	17.9197	18.1518	17.1755	18.2437	17.7362	18.2524	17.8933	17.1935	17.9054	18.0478	18.32	17.7158	17.3377
AE_mz_169.8925265	16.5674	18.0295	17.2068	17.7639	17.6404	16.5149	16.946	17.7604	17.6057	17.8262	17.0346	17.2949	16.9577	17.2805	17.2916	17.4149	17.2332	16.6402	16.8282	17.2702	17.8598	16.9929	16.9201	17.0055	17.8009
AE_mz_169.8924707	18.8461	19.9136	15.1564	16.4772	20.0745	17.6582	18.0774	19.316	18.3751	15.7909	18.789	16.6807	20.2454	16.5777	18.8706	14.8505	15.6217	19.1041	18.5541	19.2783	19.6047	14.103	19.1694	18.7728	16.2692
AE_mz_169.975336	23.9533	22.1108	22.8313	24.2132	23.8345	22.1091	24.0395	24.203	24.1808	22.1619	23.2333	22.8787	23.0771	23.1608	23.4729	23.8423	22.73	23.2422	22.8149	22.9863	24.378	22.0956	24.7	23.1582	21.0798
AE_mz_170.0104764	18.818	18.3665	18.64	17.8615	19.2496	18.0378	19.1717	19.2543	17.5993	18.8809	18.5203	19.4514	18.5707	18.1857	18.6728	18.5495	17.8736	19.1638	17.8393	19.2472	19.3175	18.1768	19.056	17.8076	19.1708
AE_mz_170.0581044	14.5477	15.1558	15.2627	15.228	14.8614	14.7108	15.2971	14.7342	15.8308	16.2262	15.1491	15.0416	15.9496	15.57	14.4272	15.2052	15.138	16.1659	15.289	16.1465	15.2098	15.4008	16.5332	15.4385	14.5942
AE_mz_170.0905016	19.3434	19.6376	19.6535	19.8806	19.3151	19.3836	19.1569	19.4033	19.9878	19.7892	19.094	19.9765	18.9362	19.8955	20.0329	19.2514	19.1828	19.1959	19.6407	19.6097	19.1178	19.5528	19.6359	19.7728	19.0962
AE_mz_170.0944198	20.7363	20.6725	20.7308	20.9079	20.6534	20.3174	21.1276	20.1967	21.1985	20.8003	20.7305	20.9278	20.2976	21.0043	20.8968	20.327	20.8187	20.9574	20.7753	20.9662	20.6277	21.0633	21.0175	20.8506	20.6647
AE_mz_170.0943989	20.0438	18.6621	18.2836	18.7574	20.1309	18.9006	19.2955	18.7233	19.4506	19.3945	19.2589	19.2761	19.1595	19.6378	20.0064	19.4537	16.6942	20.893	19.7683	19.1114	19.2455	18.9259	19.9971	18.9514	19.3371
AE_mz_170.1519282	16.4361	17.1259	17.4746	16.9646	15.9691	16.8769	16.3291	16.8619	16.2615	16.9589	16.1571	16.5436	17.0884	17.0396	16.6192	16.486	16.7583	15.8325	16.7366	17.5612	16.0869	16.6881	17.3457	16.8297	17.3812
AE_mz_170.152027	15.0832	14.9646	14.947	14.5237	15.7162	15.3261	14.8853	15.2148	14.5666	15.3192	14.909	14.4989	15.8545	15.2743	15.371	15.1453	13.4044	15.1696	15.1248	15.156	15.0596	15.5731	15.0584	15.4018	14.9669
AE_mz_170.1713428	16.4535	16.5003	17.0045	16.0395	16.4371	16.68	16.7553	16.664	16.2856	16.559	16.6582	17.0726	16.1076	16.7517	16.9602	16.2665	16.3072	16.6136	17.1389	16.9936	16.3697	15.6493	16.914	16.3883	16.941
AE_mz_170.1712475	17.4361	14.0505	14.5323	15.5732	15.5512	15.4346	16.9804	11.8853	15.8793	12.9635	15.8505	15.5389	14.2018	12.8576	15.7739	13.4306	15.2968	15.3173	19.4833	15.301	15.8429	15.8547	15.7908	15.8471	13.647
AE_mz_170.1883351	16.7566	16.653	17.0362	16.3091	16.4477	16.2362	16.3556	16.4001	17.1186	16.5505	16.2449	17.0306	16.8483	16.321	16.6644	16.2381	17.1063	17.1477	16.0598	16.6111	17.1242	16.753	16.8368	16.5082	15.879
AE_mz_170.1883417	18.8205	18.0537	18.1921	17.7723	18.3969	18.0035	18.1619	18.8407	17.6271	17.4781	17.6455	18.5553	16.7215	18.3903	18.8313	18.2144	18.1115	18.8408	18.1355	18.7611	17.8126	17.0287	18.8376	18.8339	18.0924
AE_mz_170.4674402	18.0381	16.5078	17.3093	15.9798	14.6806	16.7525	16.1388	16.2505	16.0713	16.742	16.0075	16.3891	17.3142	13.2347	17.3838	13.978	17.1091	14.0108	15.4344	17.4321	13.7793	15.3146	16.8595	16.3973	16.4618
AE_mz_170.5731069	18.5793	18.3855	18.1366	17.7076	17.6453	18.1501	18.1924	18.3001	18.0836	17.474	18.4288	18.5432	18.1597	18.1508	17.133	18.4215	17.6558	18.6455	17.8049	17.4809	18.3101	18.2419	18.6517	17.8655	17.1944
AE_mz_170.5865516	16.8686	16.4729	16.9302	16.7943	16.4796	17.0699	17.2303	16.8135	16.8431	15.9116	17.4297	17.1766	16.4961	16.6944	15.8873	17.2621	16.47	17.2408	16.5473	16.172	16.5893	17.0595	17.2421	16.5659	16.1985
AE_mz_170.9590283	18.3346	18.2307	18.531	18.4917	18.3065	18.2151	18.443	18.2743	18.5327	18.2223	18.1966	18.4618	18.3258	18.5038	18.3073	18.0935	18.2718	18.4806	18.164	18.5354	18.4432	18.197	18.2477	18.3295	18.4486
AE_mz_170.9786921	19.5423	19.6895	19.0355	19.5795	18.772	19.0787	18.7831	18.9862	19.2723	19.8443	19.4396	19.6841	19.3513	20.0058	18.3969	19.9794	18.8889	19.0193	19.6832	19.3063	18.7119	19.1918	19.1695	18.0722	20.9559
AE_mz_171.0036516	19.8458	19.8962	20.0005	20.0492	19.8944	19.7697	20.0576	19.6742	20.208	19.963	19.767	20.0883	19.6719	20.2511	19.9538	19.7973	19.9721	20.0726	19.959	20.002	19.7495	19.9238	20.3066	19.8667	19.9596
AE_mz_171.0036456	17.979	18.3261	17.6965	19.0144	19.1637	16.8888	17.8402	18.348	19.4749	19.2501	18.4645	18.6957	18.1114	18.8022	18.3529	18.0896	18.652	18.7325	18.5588	18.7015	18.5265	18.6625	18.637	18.7894	19.0722
AE_mz_171.0195769	17.5123	18.3005	18.1678	18.0035	17.4317	17.6695	18.2261	17.7984	17.7153	18.2453	17.9301	17.7477	17.7329	18.1891	17.8251	18.161	18.104	18.1353	17.5245	18.133	17.4628	17.722	18.1067	17.8968	17.911
AE_mz_171.0323638	18.3626	18.2986	18.3612	18.2874	18.2214	18.1433	18.7678	18.1254	18.7222	18.0089	18.3638	18.604	18.2661	18.2501	18.212	17.8976	18.3186	18.3864	18.4917	18.003	18.3902	18.0906	18.2758	18.6014	18.3455
AE_mz_171.0323982	21.2167	17.9278	18.5402	22.7172	21.9521	20.7694	20.0771	16.8813	22.3033	22.2418	18.5387	20.4367	21.2752	22.1803	21.6352	19.5268	17.9319	22.1831	22.1162	18.4501	17.6072	19.6611	22.2235	18.1758	22.8446
AE_mz_171.0744555	15.1818	15.1836	15.2477	14.2561	15.8525	15.1257	15.2023	14.7313	15.1423	15.4572	14.8296	14.8532	15.8157	14.8645	15.4476	15.2523	14.9008	16.2536	14.7143	14.9027	14.4673	15.3499	15.9361	14.5669	15.5739
AE_mz_171.0993383	21.3557	20.7605	21.05	20.4533	20.0855	20.9707	20.9014	21.3231	20.5043	19.9512	21.154	21.0221	20.6698	20.6596	20.1464	21.0119	20.4522	21.1539	20.6041	20.4106	20.8751	20.7063	21.2969	20.4977	20.4244
AE_mz_171.0990998	18.8911	18.2705	18.3353	17.8265	17.7303	18.2079	18.9082	18.3343	17.8071	18.4229	17.5812	17.7799	18.9597	18.0664	19.0446	17.9451	19.014	18.8216	17.74	18.1607	18.2921	17.9226	19.3945	18.7476	17.4636
AE_mz_171.147199	23.6087	22.981	22.998	22.5252	21.7082	22.5669	22.7607	22.3024	22.8038	22.7895	22.3404	23.0511	22.415	22.8991	22.5256	22.1972	22.8625	22.9306	22.7254	22.7668	22.292	22.7183	23.2273	22.5917	22.5007
AE_mz_171.1835244	17.3878	18.3341	17.8507	17.0883	17.3509	17.4975	17.8265	17.4894	17.5361	17.006	17.4235	17.6313	17.3431	17.0128	17.4998	17.6952	17.5928	17.2605	17.5712	17.5236	17.1455	17.6282	17.5239	17.2015	17.1447
AE_mz_171.5515534	17.4237	17.256	17.0778	17.0034	18.2817	17.1167	16.9745	17.0927	17.6916	16.5747	17.5329	17.3095	16.8796	17.4346	17.1438	17.4801	16.9869	17.744	17.5326	16.693	17.4764	16.6364	17.7821	17.5331	16.1086
AE_mz_171.9574164	20.4618	20.0863	20.5293	20.474	20.5483	20.2146	20.4719	20.0653	20.7488	20.6425	20.1756	20.7137	20.1143	20.8147	20.6581	20.1112	20.4872	20.6599	20.2878	20.557	20.2281	20.1362	20.7342	20.3463	20.5708
AE_mz_171.9756743	17.7078	17.5951	17.608	17.6399	17.7491	17.5778	17.7364	17.5834	17.8283	17.4104	17.6242	17.602	17.5334	17.7924	17.6762	17.6292	17.5129	17.8851	17.5883	17.6676	17.5313	17.7396	17.7298	17.6358	17.6525
AE_mz_171.9756488	16.6428	16.3092	16.9489	16.4003	16.3576	16.5477	16.6431	16.5585	16.6052	16.4084	16.074	16.4593	16.7466	16.5349	16.4904	16.4607	16.4896	16.7554	16.5668	16.3283	16.474	16.4774	16.332	16.6262	16.4018
AE_mz_171.9756686	17.8614	18.2722	17.7497	18.3244	17.848	17.9511	17.5748	18.3336	18.3473	18.066	17.7496	17.6458	17.7702	18.621	17.7116	17.3759	16.7376	18.0517	17.9614	18.1513	16.9637	17.879	17.9909	18.2129	17.8992
AE_mz_171.9897103	20.037	20.0804	20.1735	20.2005	20.1323	20.0001	20.3131	19.9057	20.4208	20.1771	20.0192	20.3462	19.8823	20.2451	20.2629	19.9628	20.1465	20.3036	20.1894	20.1367	19.9248	20.0209	20.4132	20.0723	20.1563
AE_mz_172.013476	16.0089	15.3323	15.6973	15.5837	15.6809	15.4784	15.5415	15.4385	15.5346	15.5508	15.4895	15.2417	15.3558	16.5067	15.3947	15.6317	15.4483	15.3766	15.6449	16.2879	15.1429	15.5705	15.6158	15.5779	15.5881
AE_mz_172.0272162	17.7035	17.7752	17.6734	17.949	17.3411	17.5866	17.9756	16.9414	17.5607	17.6952	17.7681	17.6699	17.0747	17.9949	17.5888	17.5881	17.7421	17.6275	17.4885	17.4289	17.5947	18.1875	17.3345	17.9188	17.2671
AE_mz_172.0357739	15.5745	16.3465	15.8707	17.0076	16.8606	15.764	16.3816	16.5217	16.4227	16.7824	16.1807	15.5754	17.0085	16.6937	16.2601	16.0351	17.1443	16.046	16.6576	16.8689	16.4704	16.5162	16.5049	16.477	15.8967
AE_mz_172.131172	16.3047	16.6356	17.1626	16.4524	17.2706	17.1339	17.8546	17.0436	16.3883	16.5287	16.815	17.1824	17.2004	16.7382	16.6174	17.1516	17.3501	16.9806	16.196	17.2583	16.9492	17.4312	16.3721	17.3846	16.28
AE_mz_172.1504751	19.9867	19.6407	20.8042	19.0963	18.6407	20.0835	19.2695	18.9319	19.2028	18.9604	18.5712	20.2648	20.1132	19.5102	19.9763	19.4594	19.4546	19.6455	20.3377	19.4196	19.4016	19.7716	19.7902	19.3265	19.8533
AE_mz_172.1676416	16.0118	15.9815	16.1153	16.3232	15.6772	15.7829	15.974	15.6862	15.7986	15.7348	16.1397	16.1278	15.8649	15.937	16.0683	16.1119	16.3804	15.3175	16.1088	16.0942	16.0272	16.0137	16.1561	15.6559	16.0382
AE_mz_172.1675395	17.197	17.6399	18.8662	19.085	16.9213	18.3306	18.4902	17.5611	18.3256	17.5479	19.1157	18.2586	17.6518	17.9172	17.8162	18.0297	18.7398	17.8542	18.0508	17.9453	17.2798	18.3469	18.7259	17.7522	17.5493
AE_mz_172.1869246	16.1303	15.3668	15.9402	15.7309	15.6659	15.4082	16.1397	15.6974	15.5212	15.4932	15.7313	15.7774	16.0096	15.3126	15.1538	15.9734	15.4406	15.5469	15.3403	16.0403	15.6954	15.7845	15.3618	15.79	15.9436
AE_mz_172.5475484	18.1165	18.1023	17.4727	17.459	18.6697	17.6524	18.2519	17.749	17.2816	18.4666	17.836	17.7119	17.5768	17.8022	18.8583	17.7494	18.1176	17.5927	17.4067	18.7657	17.0893	18.0366	17.8115	17.7873	18.8816
AE_mz_172.5706323	19.1716	18.9795	18.8735	18.3498	18.1935	18.7957	18.4702	18.7312	18.7838	18.8229	18.7862	18.6629	18.579	19.0066	18.1786	18.7506	18.2822	18.8957	18.6521	18.2811	18.7339	18.5709	19.0709	18.8338	18.1451
AE_mz_172.9542523	22.7997	22.6138	22.8532	22.966	22.6452	22.4828	22.8636	22.4305	23.2232	22.727	22.5085	23.042	22.2951	23.2526	23.0395	22.5816	22.8556	23.0154	22.9321	22.9894	22.5446	22.6348	23.2209	22.8105	22.749
AE_mz_172.9745389	17.5133	18.1652	18.4594	18.8001	18.3747	17.7771	18.8629	16.8597	18.4273	18.9579	18.0831	17.7713	18.1314	19.0764	17.5228	18.0829	18.682	17.9445	18.1828	18.3054	17.892	18.6382	18.443	18.1679	18.2188
AE_mz_172.9930163	16.2092	15.9819	15.7753	16.003	15.9265	15.9187	17.6153	15.3369	15.7849	16.6629	16.4304	16.2788	16.2208	16.3232	15.9663	15.3884	15.5203	17.6226	16.3102	15.061	15.6159	15.7767	16.0096	15.7203	17.9415
AE_mz_173.0281622	19.9265	20.6094	20.9714	18.9716	19.9624	21.1473	19.505	18.2787	20.9569	20.6401	19.258	21.6984	21.234	20.2708	18.0432	21.4669	17.1017	19.1696	22.6149	19.3317	21.014	16.7799	20.5273	21.0534	21.6979
AE_mz_173.0492314	14.8336	15.0418	14.926	14.574	15.5219	15.2371	14.7858	15.2145	15.1603	15.7036	14.6754	15.0664	14.9977	14.5023	15.8737	15.0969	15.1765	14.1421	14.6974	15.9978	14.5022	14.3486	14.6055	15.1526	15.4972
AE_mz_173.0900296	17.7344	18.0835	17.4088	17.4966	19.3491	17.363	17.9955	19.5269	17.4874	18.4166	18.3748	17.6412	19.0308	17.2351	17.6688	18.9992	17.4907	19.6218	17.0423	17.4555	16.8433	17.795	19.1717	17.3441	18.258
AE_mz_173.1151505	16.0503	16.2224	16.9876	17.0017	16.6121	17.3728	16.0889	15.0457	16.7655	17.3269	16.1885	16.9138	17.2285	16.0356	16.8225	16.5974	16.5113	16.4944	16.9397	16.5796	16.7781	16.3321	16.2761	17.6565	16.9027
AE_mz_173.1151329	19.1361	15.5854	18.4962	18.3075	18.2704	18.7774	16.8357	19.6489	17.1615	18.1831	16.0899	19.3449	18.854	19.0996	18.4262	18.3618	18.4404	18.0174	18.431	17.7868	18.7769	18.7785	17.5707	18.4094	18.8042
AE_mz_173.1516734	16.2064	16.0449	16.2636	14.682	16.25	15.8813	15.7623	15.7359	16.0751	15.8316	15.3886	15.9584	15.9863	15.3091	16.1428	16.2018	16.09	15.4706	16.1324	16.0671	15.7983	15.1297	15.5454	15.3381	16.4384
AE_mz_173.1991824	17.7164	17.652	17.8015	19.2967	18.8514	17.2685	18.2468	17.5277	17.8443	18.4437	18.8671	18.0499	17.0546	17.7187	17.8482	17.6162	17.698	18.0498	17.9796	18.1668	17.7386	17.7677	18.3485	17.7376	17.8663
AE_mz_173.9140014	18.1289	17.8485	18.1369	18.1819	18.1058	17.662	18.3176	18.0318	18.3286	17.9952	17.9951	18.2525	17.9436	18.2046	18.438	17.9419	18.1654	18.0213	18.0312	18.2241	18.2351	17.767	18.0506	18.14	18.192
AE_mz_173.9140165	19.003	18.7652	18.8843	18.3344	15.7553	19.5281	17.2785	18.0129	18.6027	17.51	16.7525	18.5691	17.919	18.4815	17.7	18.3345	17.2239	18.4583	17.7231	17.8	17.678	18.5852	18.8514	18.6066	17.8786
AE_mz_173.9272958	16.2922	15.0655	15.6976	15.7744	16.1996	16.1138	15.9035	15.7528	15.4259	15.7426	15.7033	15.7589	16.1213	15.9074	14.9049	15.4926	15.7865	16.1023	16.0858	15.7434	15.3472	15.9933	15.6737	15.5867	15.7974
AE_mz_173.9545881	19.2442	19.1537	19.5605	19.3155	19.2502	18.938	19.4576	19.0106	19.4867	19.2739	18.8824	19.3332	18.9863	19.4695	19.2959	19.2716	19.2048	19.3718	19.0957	19.2926	18.9658	19.4135	19.2798	19.1491	19.1505
AE_mz_173.9544972	20.2867	20.67	20.5946	20.3538	20.1834	19.7684	20.4619	20.8855	20.6241	20.2917	19.6302	21.0261	20.0609	20.922	20.6116	20.0697	20.5715	20.5555	20.2514	20.0018	20.1581	20.4426	19.6207	20.7635	20.1568
AE_mz_173.9711293	16.1711	16.0727	15.9538	15.9016	15.7823	16.2046	15.9785	16.0439	16.2539	16.0911	16.0395	16.0431	16.1357	15.7988	15.8609	15.8495	16.0187	16.2492	16.335	15.9371	16.3413	16.0939	16.0455	15.9953	15.9902
AE_mz_174.0065975	19.0312	19.039	19.0442	19.0663	19.0165	18.9767	19.2744	18.9103	19.1857	19.0751	18.8567	19.1402	18.8462	19.333	19.0626	18.7518	18.9807	19.13	18.926	19.1722	18.8487	18.9613	19.4399	19.214	18.899
AE_mz_174.0320532	18.4244	19.1358	18.8394	18.5295	18.9607	18.7194	19.826	18.8518	17.9471	18.828	18.9399	18.4413	18.5305	18.3193	19.0297	18.4246	18.5057	18.8622	18.7661	19.297	19.455	19.4807	18.7667	18.1098	18.9305
AE_mz_174.1103363	15.5618	15.4601	15.4121	15.204	11.5962	11.2467	16.1755	15.0284	13.8598	15.1305	12.595	15.4225	15.3578	15.2137	17.3257	15.6712	16.4069	15.651	17.3787	11.6312	12.1898	13.0794	15.7924	16.112	15.1964
AE_mz_174.936125	21.7027	21.7789	21.4753	21.2196	22.1246	21.0022	22.1384	21.1864	21.7822	22.2083	21.3392	21.9237	21.2408	21.8006	22.0016	21.1649	21.8733	21.8504	21.4621	21.9913	21.0581	21.7349	22.297	21.2844	21.8546
AE_mz_174.9513833	21.6016	21.3889	21.5839	21.8445	21.429	21.1288	21.7069	21.3351	22.0313	21.5893	21.1697	21.7346	21.1366	21.9673	21.7565	21.1653	21.544	21.8379	21.5538	21.7924	21.197	21.4531	21.9521	21.6832	21.4655
AE_mz_174.9925452	16.9569	17.3855	16.1894	16.6975	16.7716	16.5375	16.6609	17.0125	16.6718	16.6946	16.9097	16.5314	17.0847	16.747	16.339	16.6085	16.9412	16.7677	16.8161	16.3841	16.4731	16.7079	16.7059	16.6823	16.8564
AE_mz_175.0104783	18.8365	18.8168	18.3751	18.9696	18.863	18.8106	18.657	18.8118	19.123	18.8295	18.488	18.7281	18.9302	19.0788	18.7969	18.4142	18.5789	19.02	18.956	18.9115	18.4845	18.7372	18.8926	18.961	18.928
AE_mz_175.0104401	17.2937	15.7967	16.2633	18.5404	16.1144	16.0865	16.6998	15.9897	17.3624	17.8969	17.3616	17.6634	17.1914	17.1173	16.596	16.0561	17.1201	16.3758	15.6448	17.4285	16.5795	16.2567	17.7401	17.028	17.388
AE_mz_175.0732702	18.9736	18.6546	18.9998	17.2173	17.714	18.7696	18.8054	19.1338	18.5145	17.1736	18.6329	18.7922	19.0851	18.627	17.8098	18.4623	18.6273	19.5092	18.0197	17.8092	18.623	18.3859	19.1501	18.1528	17.9716
AE_mz_175.0879601	17.7064	17.3894	17.4151	17.6358	17.0994	17.6438	17.6064	17.5612	17.4926	17.7966	18.2315	17.2597	17.3262	17.6831	17.4573	17.2572	17.4097	17.4542	17.6249	18.0871	17.1132	17.2461	17.8942	17.7842	17.4767
AE_mz_175.1055441	18.9463	18.9003	18.9665	19.0282	20.3419	19.9465	18.5031	19.1522	19.92	18.4761	19.0066	20.1175	18.9323	18.2957	19.1418	18.9994	18.9327	18.7562	18.7281	19.7629	19.0709	19.3289	19.0831	19.2304	19.8148
AE_mz_175.1169374	19.6868	19.7145	19.5988	19.7984	19.9903	19.2643	19.9421	19.3891	20.0643	19.7175	19.1817	20.2409	19.1686	20.1316	19.7881	19.4214	19.433	20.0249	20.0213	19.9039	19.1661	19.8858	20.2588	19.3454	20.1667
AE_mz_175.116933	17.5366	18.7633	18.6354	18.2967	19.4113	17.1128	18.6776	17.6748	18.9801	19.0559	19.0654	18.7026	17.6843	17.9234	18.1733	17.1836	18.2316	18.8195	18.8385	17.9624	18.494	18.5001	17.7083	18.0384	18.0532
AE_mz_175.1294262	16.7253	16.693	16.7586	16.7266	16.7721	16.7848	16.8295	16.6642	16.7204	16.3976	16.3634	16.3894	17.2486	16.4006	16.7095	16.8124	16.465	17.3174	15.8863	16.6667	16.4463	17.0231	16.1234	16.9727	16.7222
AE_mz_175.146004	16.5204	16.4281	16.093	15.4847	16.7682	16.2494	16.6717	16.3337	16.2053	16.6664	16.4862	16.5339	16.3296	16.5099	15.8769	16.5225	16.4349	16.5439	16.2499	15.6174	15.9532	16.786	16.6628	15.9689	15.8552
AE_mz_175.4780443	17.7295	17.8237	18.5103	18.3022	19.1635	17.7187	17.9893	17.8293	19.1333	18.7011	17.3792	18.9907	17.7591	19.6197	18.1613	16.2371	18.9913	17.7416	18.2488	18.8414	18.083	18.7179	18.4192	18.3112	18.8668
AE_mz_175.512076	16.8614	16.7508	16.5857	16.8984	17.8994	16.9809	16.0214	17.2696	17.2369	17.0928	16.7895	15.9837	17.5315	17.507	16.8314	17.291	15.9354	17.4475	17.2885	17.5771	16.8568	16.6746	16.8149	17.8329	17.0955
AE_mz_175.5277947	17.2738	17.2736	17.3132	17.4301	17.1102	17.1882	17.648	17.1318	17.2528	16.679	17.3936	17.0387	17.3658	17.0776	17.4542	17.1392	17.0401	17.4555	17.3558	17.6501	17.0559	17.0982	17.5049	17.3788	17.5523
AE_mz_175.9110804	16.7677	16.525	16.9616	17.1044	17.0169	16.7119	17.1545	16.7101	16.808	16.5789	16.7706	16.7557	16.4988	16.5345	16.6448	16.8071	16.5247	16.3932	16.8552	16.8724	16.8053	16.6289	16.6282	16.6056	16.8658
AE_mz_175.911084	16.2039	17.212	17.8865	17.7376	17.0155	15.9342	17.0267	17.6865	17.3678	17.4671	16.0703	17.737	17.7892	17.3658	17.5065	17.3845	17.2372	17.4628	16.9886	17.0813	16.5196	17.3824	17.7167	17.3128	17.0323
AE_mz_175.9546606	16.2273	16.2093	16.2158	16.1838	16.1516	16.2265	16.3275	16.1711	16.3943	16.0984	16.1355	16.1429	16.0651	16.2661	16.1605	16.1048	16.2499	16.1632	16.3226	16.5034	16.3665	16.1288	16.3363	16.4498	15.9808
AE_mz_175.9666419	16.5676	16.2527	16.5555	16.102	16.5503	15.2673	16.5973	16.5038	16.5243	17.2138	16.0672	16.5105	16.335	16.957	16.9552	16.3622	16.1505	16.0077	16.4091	16.7925	15.3075	16.1477	16.1208	16.4592	16.9967
AE_mz_175.9878056	16.9687	17.083	15.985	17.1782	16.6688	15.8929	16.992	17.0641	17.1425	16.7593	17.0941	16.7086	16.6324	16.732	16.3927	17.0446	16.9092	16.3954	17.1917	16.754	17.2808	16.8884	16.2293	17.0573	17.3336
AE_mz_176.0113156	20.6897	20.1077	20.203	20.5792	20.8875	20.3561	20.866	20.3286	20.9748	20.3535	20.178	20.5581	20.2861	20.799	20.5225	20.1747	20.4661	20.5868	20.5171	20.1886	20.5726	19.7922	20.7697	20.811	20.8279
AE_mz_176.0104039	17.834	17.8369	17.8582	17.9657	17.8242	17.6013	17.9157	17.3965	18.1355	17.8482	18.4248	17.804	17.6239	17.924	17.7695	17.761	17.8584	17.9637	18.0801	17.7719	17.6729	18.3297	17.6716	18.0662	18.1267
AE_mz_176.0276187	17.028	17.2564	16.9484	16.9063	17.5284	17.1322	18.4195	17.1943	16.0082	17.0641	17.1253	16.6647	17.695	16.9523	17.7029	16.8216	16.8449	17.2577	17.2472	17.6937	17.3143	17.0107	17.3806	16.5249	17.6672
AE_mz_176.0531432	15.0568	15.1541	14.7907	16.2642	14.7823	14.3966	15.4593	14.6191	14.2564	15.9757	15.1901	15.4282	15.2789	14.8214	14.9278	15.8567	14.8213	14.3476	15.6624	15.3767	14.2104	15.4375	14.5126	15.0463	15.1977
AE_mz_176.0684962	15.3937	16.2228	15.6861	15.7456	15.6913	17.1937	15.3559	15.7438	15.8235	16.5804	16.0886	15.597	16.1172	14.7472	16.3972	15.1454	16.0447	15.704	15.255	16.4598	16.1346	14.8366	16.0267	15.7045	16.0272
AE_mz_176.1008556	21.5991	21.7774	21.4385	21.1796	22.0284	20.9314	21.8112	21.4319	21.571	22.2316	21.3169	21.8291	21.1004	21.7641	22.0219	21.1291	21.7698	22.1794	21.7647	21.2161	21.3739	21.843	21.7841	21.3411	21.8152
AE_mz_176.9253671	19.2539	19.0084	19.0201	18.527	17.754	18.5667	18.7591	18.8094	18.3238	18.446	18.1692	18.6954	18.4312	18.9868	18.628	18.5897	18.7226	19.0405	17.7425	18.6615	18.5454	18.626	18.9235	18.4118	18.4802
AE_mz_176.9341767	17.1329	18.1478	17.132	16.8986	16.9875	16.5006	17.393	17.1714	17.3249	17.1706	17.4705	17.6457	16.9324	17.1173	17.5035	17.0068	17.0797	17.0981	17.0464	17.0956	16.9536	16.8601	17.6384	16.8432	17.3962
AE_mz_176.9505548	19.7242	19.7917	19.7327	19.9235	19.5925	19.5506	19.9524	19.4931	20.0047	19.7199	19.6357	19.8873	19.4762	19.9199	19.8011	19.5538	19.6449	19.8247	19.6926	19.871	19.485	19.6468	20.062	19.7179	19.7688
AE_mz_176.989442	14.6045	14.8815	15.1318	14.3509	14.5174	14.8189	14.4051	14.5895	14.7342	15.1129	14.7341	14.8616	15.2707	14.7868	14.7002	14.6259	14.4905	14.2144	15.1487	14.983	14.5585	14.6115	15.1791	14.3375	14.4745
AE_mz_177.0067082	18.3297	18.2936	18.1998	18.2478	18.9614	18.0657	18.8774	18.1116	18.994	18.0413	18.097	17.8246	18.5801	18.417	19.1005	18.1676	18.7814	18.1165	18.8093	18.0285	17.9608	17.9774	18.465	18.1493	19.1527
AE_mz_177.0065285	11.8274	12.2061	10.6921	11.5902	13.9039	11.8362	16.7125	9.82048	13.7182	17.1494	13.682	17.0104	11.8245	11.2854	17.2101	12.4232	12.1004	16.147	11.7082	16.934	15.1939	14.8576	11.3146	14.0784	15.7185
AE_mz_177.0525237	17.7534	18.1594	19.0194	18.4533	17.7605	17.2626	17.6707	18.5822	18.439	18.2646	17.2951	18.0085	18.5087	18.5081	17.9029	17.6079	18.8799	18.0582	18.1837	18.1754	17.6062	17.9906	17.1643	17.9657	18.8406
AE_mz_177.0654867	17.519	16.4474	16.859	15.972	16.4335	17.1377	16.4773	16.6459	16.7076	16.5638	17.0479	16.9036	16.9341	16.4317	16.1687	16.471	16.9192	16.6004	16.3714	16.8109	16.575	16.6929	16.6758	16.4028	16.5893
AE_mz_177.0887874	17.8948	17.2074	17.4801	16.3111	16.6852	17.8569	17.5888	17.0175	16.2891	18.8475	17.6582	17.7712	17.7425	17.6258	17.0292	16.8586	17.9181	17.2492	16.5488	18.5392	16.9099	19.1722	17.587	16.652	17.9352
AE_mz_177.1253489	17.0853	16.8487	15.9897	15.4895	16.0389	16.1703	15.7785	17.0596	15.7145	17.4186	16.1102	16.6956	16.6572	16.3327	16.4295	16.0827	16.4187	16.2484	17.0955	16.5951	16.5135	16.1521	16.0982	16.8019	16.3078
AE_mz_177.161737	15.9121	17.0789	15.9019	17.2449	14.8146	16.8582	16.9344	16.4164	15.6864	16.5775	16.3604	16.2515	17.3968	15.7017	17.0425	16.6634	16.8731	16.8956	15.8144	16.4661	15.7237	15.7734	17.688	16.1572	16.8837
AE_mz_177.580765	22.3461	21.9072	21.909	21.655	21.1179	21.8151	22.1166	22.0339	21.8732	21.1635	21.9421	22.0683	21.6374	22.0696	21.3091	22.0326	21.7342	22.2018	21.712	21.3608	21.8261	21.7406	22.5395	21.6655	21.2948
AE_mz_177.9555633	20.3321	20.2307	19.568	20.2652	20.1986	19.5488	20.594	20.0048	20.2579	20.6291	20.0063	20.14	19.8467	20.6193	20.2188	19.7836	20.2055	20.1355	20.2044	20.496	19.6562	20.5876	20.4784	19.3689	20.6912
AE_mz_177.9555446	17.6888	17.9246	17.4768	16.9642	18.5094	17.4624	17.8686	17.6122	17.0547	18.6127	17.7801	17.9102	17.4695	17.705	17.5412	17.3945	17.8957	17.633	17.4147	18.049	17.4711	17.4623	17.6552	17.2235	18.1882
AE_mz_177.9677596	16.7344	16.5896	17.0281	16.6286	17.1122	17.5502	16.2219	16.3153	17.3914	16.1258	15.6214	17.0963	17.9394	17.372	16.335	16.5813	16.7174	17.6928	17.4145	16.6656	16.6993	16.7131	18.0766	16.8811	16.622
AE_mz_178.0842571	16.6844	16.1471	15.9518	15.4652	16.7792	16.8161	15.8017	16.3634	16.3844	15.9397	15.8768	15.7199	16.7462	16.3638	16.4014	16.5587	16.1921	16.0444	15.8297	16.4141	16.3061	16.1298	16.3443	15.8712	16.9864
AE_mz_178.0971483	16.2742	16.5032	15.7881	16.183	16.135	15.6036	16.5565	16.4544	16.037	16.4899	16.2922	16.5013	16.2164	16.4569	16.344	16.4947	16.5365	16.5292	16.1584	15.5876	16.2789	16.3467	16.3021	16.2707	15.9958
AE_mz_178.1206455	16.9916	16.7813	16.2356	16.5312	16.5869	16.6673	16.8991	16.5133	16.7781	16.9085	16.6857	16.8093	17.1405	16.4029	16.5994	16.9925	16.6371	16.6402	16.6174	16.7882	16.7307	16.7747	16.4387	16.5825	16.888
AE_mz_178.1570167	15.8011	15.2119	15.9531	16.3018	16.6393	15.7764	15.9407	16.0874	15.8733	15.5474	16.2323	15.6438	16.1389	16.2547	16.0039	16.3021	15.997	15.1667	15.8307	15.3465	15.6854	15.3619	15.6635	15.6186	15.9862
AE_mz_178.1569578	16.0932	17.1969	16.9194	17.0162	17.4541	16.6154	17.5546	17.5973	17.2728	17.1481	16.8982	16.8986	17.5982	17.4401	16.7246	16.5174	17.4024	17.1553	17.4843	17.1635	17.1301	16.6962	17.8213	17.1667	17.2288
AE_mz_178.9224695	16.9847	16.7294	17.2634	16.8533	16.7541	17.0424	16.2688	17.0012	16.4743	16.7537	16.7429	17.1343	16.9064	16.9512	16.011	16.829	17.2366	16.7148	16.288	16.5251	16.9608	16.5949	17.0427	16.9952	16.3778
AE_mz_178.9472482	17.1178	17.2313	17.0792	17.4017	17.0003	16.8473	17.3039	16.9755	17.3821	17.1929	17.1991	17.2188	17.1702	17.2485	16.8798	17.0864	17.1569	17.124	17.2441	17.1697	17.2442	17.1957	17.3865	17.0009	17.1716
AE_mz_178.988666	16.5257	16.5071	17.242	16.3854	16.7697	16.3024	16.3929	16.5457	17.2504	16.6909	16.2946	16.3057	16.2298	17.3168	17.0563	17.6681	16.8974	17.1289	15.819	16.2238	16.6606	16.2797	17.3399	17.3435	16.3701
AE_mz_179.0602274	20.1031	16.4846	19.7148	17.3359	19.4603	17.777	22.1327	17.3489	17.8824	17.8781	18.2128	18.0262	18.8796	18.1959	18.9667	16.8865	21.0888	16.8832	17.1662	20.6817	17.5917	19.1423	19.2831	16.0718	19.7996
AE_mz_179.0892647	16.3741	16.4593	15.9699	16.0926	15.8829	16.132	15.9539	16.4671	15.8149	15.9564	16.3787	15.5903	16.0823	16.3147	15.8664	16.2189	16.0563	16.1503	16.0674	16.3025	16.2482	16.6194	15.6381	16.2885	16.7245
AE_mz_179.1046018	15.8496	16.8614	16.8296	16.1007	16.375	15.7543	16.4518	17.1746	15.4731	15.6814	16.3124	16.322	16.9647	15.1029	16.3233	15.7931	17.1596	15.379	16.0254	15.7624	16.2527	16.2938	16.5131	15.8072	16.1829
AE_mz_179.1256261	17.1874	16.0315	16.5036	16.9638	16.0964	16.7401	17.028	15.7982	16.6598	16.4466	16.2473	16.2043	17.3081	16.5402	16.3435	16.8864	16.9873	16.4674	16.08	15.8025	15.1188	17.2508	16.5447	17.0858	16.7515
AE_mz_179.1409777	15.9924	16.0387	15.9169	15.8463	15.9999	16.6254	16.0636	16.4587	15.6201	15.5096	16.2156	16.4271	15.6135	15.5572	16.0608	16.1544	15.65	15.8356	16.4125	15.9976	16.6488	16.4891	15.1271	16.1591	16.0283
AE_mz_179.5780715	17.9774	19.1719	17.7387	17.614	17.5534	18.4705	18.058	19.5183	16.5474	18.4357	16.6088	17.9865	18.0302	18.0044	18.1381	19.192	17.9807	16.7991	18.7355	17.2943	17.6172	16.9962	17.8162	19.144	19.2761
AE_mz_179.9007041	17.0368	17.0588	17.507	16.1947	16.989	16.1953	16.1917	17.1449	15.9583	16.8178	16.4912	16.7975	16.8021	17.0404	16.656	16.6018	16.9046	16.6057	16.6259	16.9399	17.0653	16.8433	16.379	15.994	17.2399
AE_mz_179.9882635	21.8203	21.3962	21.8726	22.5151	21.3341	22.887	21.2813	20.3358	21.7362	22.7228	22.5576	22.7953	23.0088	21.2884	21.3365	22.0967	21.2006	22.5982	22.0534	22.7759	21.1467	21.8926	22.7957	22.0238	21.5654
AE_mz_180.0310857	15.5504	15.2783	15.2414	15.1787	16.5099	15.4527	15.5917	15.5165	15.3056	15.7494	15.0614	16.1697	15.5756	15.602	15.6387	16.0797	15.125	16.1682	15.4965	15.5117	15.6444	15.5996	15.3813	15.4866	15.5883
AE_mz_180.042285	15.5935	15.418	15.3649	15.6736	15.09	15.5367	16.7735	15.5043	14.9457	15.513	15.2239	15.4758	15.655	15.4701	15.6994	15.2023	15.422	15.441	15.6744	15.4794	15.6947	14.641	15.7071	15.7912	15.359
AE_mz_180.063447	20.9252	21.4003	20.6722	20.6257	21.4952	20.7292	21.5468	20.7527	20.1846	21.8469	21.1293	20.9228	20.2087	21.1599	21.7422	20.6726	21.4393	21.2073	20.3847	21.4791	20.0174	21.3388	21.1047	20.9656	21.6731
AE_mz_180.0787572	15.3214	15.7688	15.3609	15.4962	13.6743	15.3692	15.4681	15.4835	14.5151	15.65	15.2917	14.2888	15.1982	15.3376	14.9397	15.9984	14.7908	15.0628	15.2096	15.412	15.5815	15.3538	15.6062	15.0312	13.6457
AE_mz_180.136249	16.4971	15.9603	15.9825	15.4722	15.9651	15.8684	15.6403	15.1715	16.4602	15.8897	15.8445	14.8863	15.8819	16.729	16.3894	16.0701	16.1491	15.8389	15.7629	16.5563	16.0575	15.8662	16.5115	16.2417	15.8945
AE_mz_180.9652514	15.7622	16.1125	16.1657	16.3379	15.867	15.6646	15.9557	16.154	16.0066	15.6937	15.9977	15.4856	16.6359	16.3276	15.6351	15.6845	14.8835	16.4122	16.2351	16.2743	15.6714	15.9206	15.6108	15.2105	16.0654
AE_mz_180.9877986	17.7902	17.3927	17.6921	18.4117	18.0388	18.1698	18.4574	16.5187	18.6281	16.9018	18.0627	16.9102	18.3538	17.7554	17.0779	17.3492	17.1752	18.5848	17.2441	17.4754	17.5264	18.2198	17.4576	17.4174	17.2014
AE_mz_180.9878386	17.0825	16.9869	18.4937	18.7263	17.695	17.9511	18.6796	17.9397	17.5672	17.2872	18.2326	18.0469	17.499	19.373	17.5876	18.1201	18.0857	17.9259	18.0076	17.6252	17.5706	16.9436	17.6803	18.9138	17.9845
AE_mz_181.0123114	19.2926	19.0386	19.1267	19.295	19.1038	19.0412	19.3134	18.8551	19.3854	19.1139	19.1756	19.2843	18.9331	19.371	19.1484	19.0189	19.183	19.2734	19.1636	19.1053	19	19.2498	19.4317	19.0406	19.1356
AE_mz_181.0123276	19.1585	19.3136	19.7457	21.19	20.3796	19.6762	20.2863	20.8207	20.3791	20.511	19.4131	19.2615	19.1516	21.0525	20.1658	18.8713	19.3469	19.6675	20.3696	20.588	19.0665	19.943	20.3138	19.8285	20.0457
AE_mz_181.0551004	17.0877	16.532	16.6293	15.4589	16.8486	16.7289	16.6963	16.6306	16.332	16.9377	16.8112	16.4889	17.0152	16.5445	16.9129	16.5528	17.2424	15.9546	16.4248	16.7457	16.3527	16.5892	16.6336	15.5047	17.2845
AE_mz_181.0667335	17.4114	17.8128	16.8603	16.7712	17.7822	16.6223	17.2205	17.0517	17.4199	17.7799	17.1399	16.8329	17.5779	16.9604	17.6808	16.953	17.6886	17.3686	16.5776	17.5055	17.0517	17.6915	16.9101	17.1054	17.8431
AE_mz_181.0698677	19.3483	19.5255	18.6542	18.6497	18.143	19.4443	18.7561	19.2452	17.984	19.2418	19.3033	19.0322	19.4405	19.0726	19.1569	18.8813	18.1588	18.2211	19.5981	19.2166	18.5136	18.8852	19.618	19.2137	17.562
AE_mz_181.0837479	18.7591	17.8018	17.0849	17.5922	18.5263	18.0637	18.0079	17.2705	18.0408	18.5003	18.3235	17.8009	17.4817	18.0082	18.0882	18.2924	17.9753	17.3901	18.0573	18.4105	18.4807	17.9482	17.427	17.3785	18.7337
AE_mz_181.120211	17.4063	17.453	16.939	16.7276	16.7804	17.0153	16.9569	17.1843	16.6836	16.9398	16.9582	17.6737	16.4249	18.0349	15.3582	17.2822	17.4865	17.3494	16.1277	17.6236	16.2786	15.6949	17.8192	17.4196	17.8445
AE_mz_181.5527585	16.124	15.982	16.009	16.0538	16.8707	15.7544	16.1696	16.3314	16.5551	16.3154	16.2413	16.1261	15.7422	15.9578	16.7406	16.2615	16.3862	15.3637	15.7455	17.0253	16.3167	16.2215	15.4314	15.7293	17.4052
AE_mz_181.9008832	17.4927	17.6995	17.7639	17.6777	16.5619	17.5848	17.5512	17.3299	17.9196	17.6311	17.2088	17.5108	17.4675	17.2921	17.7218	16.4041	17.9496	17.7623	17.7132	17.1186	18.2174	17.1604	17.0343	17.4236	18.0699
AE_mz_181.9012754	17.4713	18.6494	15.5268	14.5854	14.0626	15.806	15.9315	15.8715	16.9103	12.5229	14.2038	16.6918	12.5738	18.7809	15.385	15.6308	12.885	15.3287	13.9585	14.3222	14.6476	14.6082	14.6211	12.6118	14.5783
AE_mz_181.9772591	19.7382	19.455	18.9675	19.3009	20.0372	18.9299	19.7624	19.3836	19.385	19.8566	19.4363	19.4341	19.0364	19.7658	19.2253	19.2277	19.3796	19.3937	19.4363	19.723	19.1414	20.0401	19.6957	18.6378	19.8389
AE_mz_181.9861324	19.3078	19.219	19.2469	19.3647	19.3883	19.2953	19.3167	18.965	19.5264	19.3667	18.9801	19.4806	19.0144	19.5659	19.5091	19.1694	19.3001	19.6572	19.1122	19.2788	19.1415	19.1242	19.472	19.3765	19.415
AE_mz_181.9860551	18.4985	18.1062	18.7411	18.1832	18.0894	19.0346	18.0521	17.8064	17.9784	18.1259	18.0764	18.501	18.1325	18.2156	18.0099	18.1294	18.4124	18.3074	18.0517	17.8488	18.1843	18.4966	17.3365	18.468	18.4374
AE_mz_181.9861308	18.9198	19.9484	16.8813	21.7171	19.9212	16.504	20.2158	19.5465	20.2633	20.1793	19.1042	18.8322	19.0239	19.5554	20.756	18.5467	18.8982	20.3023	18.8554	20.4502	18.4336	18.7336	19.85	18.4137	21.4193
AE_mz_182.0070499	16.5468	15.8096	16.2764	16.1476	16.1643	16.5077	16.1364	16.4278	16.3501	16.5213	15.779	15.7191	16.83	16.1249	16.5564	16.1935	16.4127	16.9222	14.7009	16.4248	14.716	17.2694	16.6107	15.8669	16.5118
AE_mz_182.0789668	22.7434	22.6627	22.4893	22.4189	22.9932	22.2528	22.9146	22.5971	22.4657	23.0438	22.4563	22.8859	22.2155	22.7631	22.9235	22.2904	22.8174	22.8726	22.3434	22.9605	22.3912	22.4651	23.2395	22.237	22.7077
AE_mz_182.1518589	15.8309	15.6014	16.7454	16.2219	16.1107	15.9049	15.7907	16.0175	15.574	16.1621	15.3238	16.0344	15.8042	15.6151	16.5448	16.026	14.7308	16.3844	16.0926	16.2621	15.8083	16.4913	15.2753	16.3895	15.7597
AE_mz_182.1628748	17.4366	18.0288	18.8127	17.9576	17.614	17.9487	17.6575	18.494	17.118	18.9447	17.7275	17.9629	17.7974	17.8948	17.9475	18.147	17.4137	18.4615	17.8118	18.1207	18.443	17.4119	17.7279	17.4906	18.1472
AE_mz_182.1630804	15.9762	16.6319	15.6549	16.7358	16.4308	16.6169	16.4634	16.7374	16.5196	16.6566	16.9184	16.4416	17.132	17.1214	17.126	16.9851	16.6671	17.8155	15.9007	16.8003	16.8885	17.0579	15.5272	16.4286	16.8709
AE_mz_182.188063	16.9615	16.4039	15.8776	16.9562	16.3993	15.5575	16.6512	17.124	16.1594	17.0882	16.0484	16.3704	15.9373	16.487	16.7417	16.5886	17.0479	16.3937	15.7207	16.2093	16.7516	16.9374	16.9542	15.8479	16.2081
AE_mz_182.983005	22.1478	21.9277	21.9855	22.1899	21.8568	21.7083	22.2204	21.6049	22.4132	21.9763	21.8203	22.1461	21.6598	22.3351	22.0818	21.7303	22.0058	22.2307	21.9096	22.0464	21.7732	21.9318	22.4673	21.9256	22.0886
AE_mz_183.0077288	17.7038	17.5491	17.552	17.8454	17.7004	17.6325	17.9849	17.3952	17.8928	17.7775	17.7592	17.7709	17.8073	17.5878	17.688	17.6161	17.7291	17.8244	17.6109	17.8839	17.7041	17.681	17.857	17.6512	17.6339
AE_mz_183.0078457	17.6942	17.5986	18.6571	18.1704	17.6059	16.8937	18.5953	18.4688	18.5713	18.741	17.6942	17.233	16.9924	18.6482	18.1609	16.9435	17.3998	18.4313	17.6988	18.584	17.9647	17.5964	18.1162	18.0163	18.1694
AE_mz_183.0759786	22.518	20.7766	22.9968	23.1032	22.5539	22.2823	21.6867	22.3012	23.2844	22.6325	22.2592	21.5532	22.1275	22.7472	22.4789	22.5391	22.818	22.9806	22.622	22.3664	22.5129	20.7777	23.1854	23.2783	20.6983
AE_mz_183.0759059	22.5393	22.9449	23.1177	22.6027	21.7866	21.9376	22.5933	22.1984	22.5334	22.2194	21.4224	23.1847	22.8412	22.9112	22.6753	22.3792	23.281	22.8085	22.1981	22.5551	21.4252	23.2419	22.8662	23.4153	22.6083
AE_mz_183.0994083	18.1517	18.0601	17.4143	17.8752	17.3685	18.0189	17.3336	17.3849	17.7034	18.2536	17.5009	18.0561	17.8694	18.6113	17.6684	18.4478	18.4996	18.5609	17.742	16.4388	17.8862	18.1159	18.3578	18.3242	17.682
AE_mz_183.0993135	18.4908	18.5637	17.9753	18.3602	18.6684	17.9421	18.051	19.6353	17.4072	18.8252	18.4044	18.3172	18.6163	17.6435	18.9041	19.0201	18.9039	19.54	17.6353	18.2587	19.462	18.8934	18.7625	17.3472	18.6234
AE_mz_183.1357905	16.2164	16.6861	16.9987	16.4686	16.4279	16.6078	16.9604	16.3028	16.3789	16.131	16.3236	16.8502	17.1255	16.5676	16.6734	16.5098	16.7953	16.9878	16.8114	16.5809	16.2325	17.1063	17.1315	16.4899	16.7099
AE_mz_183.1355967	14.4367	14.9704	14.7832	14.3902	14.4384	14.7199	14.9681	13.6614	15.5965	15.5124	15.6831	14.6004	14.9996	14.4339	13.9899	16.0597	11.8405	16.2359	12.036	12.5407	15.9112	15.0902	14.499	13.6806	14.0868
AE_mz_183.1470146	16.7281	17.3344	17.7638	16.478	17.2136	17.2957	16.2053	17.4948	16.2278	16.8361	15.9546	16.8936	17.5187	16.5882	17.3011	16.4572	17.1153	17.0825	17.3569	17.2573	17.3869	16.8695	16.9542	16.2718	17.0999
AE_mz_183.1600804	21.3588	20.1997	19.098	20.4201	20.2924	18.1677	20.0537	18.8254	21.7671	20.7686	20.4138	21.1405	19.6272	19.8451	18.9141	18.8456	19.3332	19.9737	21.444	20.9086	20.3453	19.315	19.5375	20.2071	19.8295
AE_mz_183.9427992	18.2839	18.5207	18.2886	18.4974	18.33	18.2912	18.5241	18.1542	18.5603	18.3468	18.403	18.5517	18.2378	18.5509	18.4225	18.2739	18.3827	18.4236	18.2504	18.4097	18.3238	18.2259	18.5985	18.4325	18.4788
AE_mz_183.9427342	16.9307	17.1081	17.1798	17.0799	17.0279	17.0877	17.1003	16.9878	17.1516	17.0693	17.0302	17.1111	17.0612	17.0061	17.1505	17.0237	17.1924	17.1507	16.9562	17.0049	17.108	16.8899	17.2669	17.0146	17.0241
AE_mz_183.9426726	18.7792	18.7721	18.9336	17.795	17.5548	18.451	18.7915	17.973	18.6509	17.4374	18.1021	18.5261	18.2083	18.0978	17.8934	17.8343	18.654	18.6225	18.427	17.8736	18.3807	18.3412	18.9229	18.5436	18.0664
AE_mz_183.9863661	17.4391	17.2563	17.452	17.6322	17.4199	17.4677	17.4658	17.418	17.5161	17.3682	17.2966	17.4327	17.3738	17.5065	17.5942	17.2975	17.4109	17.719	17.3224	17.4666	17.5644	17.147	17.5776	17.4053	17.4358
AE_mz_184.0008527	16.6579	16.6647	17.2777	16.5817	16.6933	15.8204	17.237	17.0295	16.8279	17.0061	16.0471	16.8108	16.8957	17.0613	16.6393	16.8117	16.3172	16.9176	17.033	16.6448	17.4003	16.4292	16.2747	16.5983	16.8633
AE_mz_184.071108	21.3296	21.6615	19.8665	21.4938	22.0994	19.9658	21.9467	21.1694	20.6652	22.6018	20.4259	20.9449	20.8749	20.3576	22.5308	21.7003	22.2382	20.6352	19.3434	22.5128	21.21	21.4384	20.7275	20.0448	22.3254
AE_mz_184.0793777	19.6681	19.726	19.5198	21.1559	19.707	21.0056	19.8747	19.5593	20.2931	19.8891	20.7291	20.7258	20.2369	19.6529	19.8038	20.7446	19.7766	19.699	20.6354	19.3266	19.263	20.1032	20.0759	21.2665	20.294
AE_mz_184.1310753	14.8658	15.9224	16.3283	16.0639	17.038	16.0126	16.103	15.9835	14.7219	16.104	16.0765	16.2611	15.8551	15.7328	15.0955	16.2134	15.7815	16.185	15.8106	16.196	16.1712	15.932	15.893	16.4286	15.8349
AE_mz_184.1634578	17.1725	17.7301	17.4494	17.0181	17.0319	17.2106	17.5311	16.555	17.6919	17.3774	17.8572	17.394	17.253	17.3058	17.0686	16.5621	16.7934	17.819	17.3299	17.02	17.3474	17.4077	17.1939	17.3425	17.2478
AE_mz_184.1786274	18.7757	18.7602	18.535	18.5964	18.456	18.5019	19.2247	18.1915	18.9647	18.8533	18.6245	18.6632	18.5795	19.0191	18.391	18.5229	18.9577	18.7495	18.4463	18.6096	18.3418	18.7568	19.2091	18.7274	18.6421
AE_mz_184.2037534	18.3755	18.2471	18.074	18.183	17.7929	18.1474	17.9855	18.7428	17.9024	17.165	18.0683	18.1233	18.748	18.0755	18.014	18.1139	18.4025	17.8348	18.3485	17.9626	17.9427	18.0089	17.8821	17.9077	17.8915
AE_mz_184.5886127	17.9457	17.3379	17.6884	16.956	17.3674	17.818	18.2059	17.785	16.956	16.6749	18.013	17.7381	17.568	17.4545	16.6379	17.8704	17.4233	17.6665	17.3259	16.8173	17.8289	17.472	17.9894	17.0782	16.789
AE_mz_184.930968	15.7105	15.0331	15.8242	15.2449	15.1125	15.1983	16.0967	15.5953	15.4449	15.1709	15.2497	15.3734	15.2584	15.4545	15.8736	15.34	15.6827	15.192	14.6668	15.784	15.8341	15.193	15.1816	14.8758	15.1163
AE_mz_184.9439994	18.5074	18.2664	17.3324	17.7826	17.0399	16.5188	18.3974	17.7673	17.5587	17.5029	18.4032	17.8137	17.9827	17.4401	16.9695	18.3185	17.0738	18.3119	17.7835	17.2344	16.8039	17.5447	19.3366	17.8666	17.5152
AE_mz_184.9588643	17.0205	18.0946	17.3574	16.7778	17.1168	16.7785	16.7793	17.2491	17.179	17.085	16.9433	17.2261	17.0907	17.267	17.3087	16.7573	16.687	18.2581	16.9545	16.98	16.8346	17.8235	17.8732	16.9434	16.9522
AE_mz_184.9588584	19.5987	20.2054	19.8516	19.5663	19.6918	19.6736	20.9005	19.734	20.1559	19.8836	20.0877	20.9788	19.7688	20.3714	19.1712	18.573	20.2961	21.2779	20.0288	20.6237	19.6394	19.811	19.9298	20.8109	20.3208
AE_mz_184.9833545	21.2419	21.2009	21.2878	21.227	21.1091	20.8982	21.5445	20.6394	21.6966	21.1288	20.9683	21.4166	20.781	21.5682	21.2837	20.9617	21.1126	21.436	21.1158	21.3466	20.8704	21.1323	21.5873	21.0628	21.2414
AE_mz_184.9832876	19.5837	19.5495	20.3798	19.64	19.4964	20.577	19.6491	19.3843	19.8092	19.657	19.6417	19.9381	19.5577	19.7423	19.394	19.7182	20.1802	19.5393	19.8554	19.4195	19.2885	19.7355	20.7577	18.832	19.6542
AE_mz_184.9986606	16.9088	17.3737	17.1987	17.733	17.1771	17.5181	17.2701	17.8696	17.6269	16.9626	17.1869	16.8504	17.1825	17.3973	17.381	17.2923	16.8633	17.3491	17.6238	17.4089	17.737	16.2852	17.8211	17.6606	17.0785
AE_mz_185.0212017	19.804	19.8828	19.9986	19.8851	19.6767	19.7918	19.8897	19.6269	20.1614	19.8365	19.6817	20.2309	19.8004	20.1634	19.7955	19.651	19.9515	19.9761	19.8587	19.8532	19.5739	19.9319	20.3553	19.6938	19.6716
AE_mz_185.0786618	19.5686	19.505	19.7271	18.5321	20.0741	19.5561	19.6982	20.0209	19.1839	18.6953	19.3572	19.4014	20.1018	19.3671	18.7952	18.8932	19.2734	19.7052	18.991	19.4271	19.915	19.3553	19.9108	19.1781	18.2982
AE_mz_185.0786211	16.6148	16.7492	17.1223	17.2942	16.7491	16.2385	17.1643	16.9558	16.3744	16.8856	17.5658	16.8702	17.2595	17.2193	15.8907	16.8789	16.971	17.4328	16.3001	16.2614	16.4125	16.4791	16.6087	16.9962	17.7555
AE_mz_185.1144381	19.091	18.3264	18.3873	18.4728	18.4837	18.6027	19.0475	18.9877	17.6921	18.5975	18.3893	18.4902	19.3524	18.3393	18.2411	18.0313	18.8599	18.6181	17.8365	19.3199	18.9927	18.1886	19.2394	18.281	18.4331
AE_mz_185.1150326	17.8715	16.6834	16.1594	17.8368	16.4457	16.594	17.1872	17.1871	18.5903	16.3546	17.377	17.0376	17.296	17.4522	16.7645	17.5678	17.0893	17.3608	16.7416	16.7802	16.1044	17.6639	17.5197	17.3776	17.1718
AE_mz_185.16252	20.7665	21.2488	21.4717	20.9775	20.6878	20.3554	21.3663	20.5393	21.5272	21.0566	20.6867	20.8861	20.564	21.6649	20.9378	20.6314	20.9477	21.0134	20.8402	21.0201	20.3822	20.9406	21.3354	20.9143	21.2178
AE_mz_185.1625859	22.0317	21.497	21.3212	21.4557	21.0472	21.5039	22.0797	19.9058	22.6397	21.4137	21.5245	21.8586	21.3487	21.3343	21.714	22.0066	21.9747	21.715	21.5794	21.2691	20.1127	22.0962	21.5346	21.3378	21.6379
AE_mz_185.1820192	16.2464	16.5132	16.723	16.3264	16.288	15.7651	16.604	16.0488	16.428	16.2553	16.8811	16.3675	16.1828	16.052	16.1782	16.3015	16.4156	15.9355	15.4473	16.3469	16.9676	16.3799	16.2832	15.7381	16.4586
AE_mz_185.5382172	17.1871	16.9356	16.0373	16.0988	17.293	16.3716	17.0706	16.4152	16.4065	17.7608	16.6233	16.5362	16.2402	17.3817	17.1032	16.2673	17.0454	16.9126	16.5686	17.0436	16.3279	17.2462	16.7967	15.4805	17.7451
AE_mz_185.5668487	19.6761	19.1858	19.6059	19.3093	18.0818	19.4703	19.2582	19.6899	19.3514	18.2781	19.3426	19.3845	19.2226	19.345	18.7519	19.5635	18.869	19.6859	19.2467	18.7903	19.6493	19.1072	19.9461	19.2014	18.295
AE_mz_185.9397167	15.582	15.2493	15.396	15.445	15.4217	15.5313	15.4128	15.3598	15.0958	15.4285	15.2216	15.1271	15.35	15.2475	15.8311	15.4465	15.3682	15.2167	15.2848	15.3687	15.4017	15.2383	15.5373	15.4389	15.166
AE_mz_185.9398211	16.8976	16.5749	16.4031	16.7366	16.592	16.9	16.9108	16.6278	16.458	16.8758	16.7035	16.7282	16.3451	16.5614	16.8068	16.5259	16.7456	17.1286	16.7941	16.5274	16.6787	16.4639	16.7132	17.1489	16.642
AE_mz_185.9867293	16.5213	16.6239	16.5954	16.7225	16.2442	16.3646	16.5685	16.2753	16.7079	16.5416	16.577	16.7165	16.3821	16.6512	16.3662	16.4564	16.3289	16.6995	16.7101	16.4964	16.4767	16.5083	16.4226	16.6964	16.4866
AE_mz_185.9868119	16.1365	16.7538	17.0113	17.8266	17.9985	15.6773	17.3193	17.463	17.5804	17.7794	16.5033	16.8396	17.6263	16.5197	17.3407	16.2979	16.8247	15.9971	17.9781	17.7907	17.4008	16.5523	17.2258	16.8599	17.9701
AE_mz_186.0164549	17.7686	17.9209	17.0762	17.5675	17.3251	17.3568	17.5951	17.4393	17.3443	17.7427	16.636	17.9206	16.6763	18.0069	17.9271	18.0617	17.5704	17.5478	17.0744	17.6579	17.4877	17.8211	16.5116	17.7116	17.9919
AE_mz_186.0400493	16.4224	16.8419	15.8366	15.4107	16.0816	15.7085	16.9089	14.8388	16.1981	16.82	16.1461	16.5464	15.1537	17.5849	15.8685	16.3032	16.3706	16.7849	16.4112	15.6525	16.0021	16.7505	16.5488	15.2788	16.5046
AE_mz_186.0686673	16.5688	17.9698	17.2611	16.7722	18.1682	17.6841	16.8486	18.2271	17.3113	17.4785	17.24	17.143	16.4677	18.418	17.698	17.0029	19.0694	17.4651	16.9109	17.6164	18.7161	17.1877	16.1003	17.7889	17.0388
AE_mz_186.110376	16.0498	16.2592	16.0808	15.723	16.065	15.8754	16.867	15.6217	15.3551	16.1813	15.5672	15.3199	16.3422	16.4333	15.7315	15.4206	16.4184	16.1547	16.1675	16.2522	16.1244	16.6207	16.6646	15.7512	16.1008
AE_mz_186.1102481	17.1103	14.9349	15.3189	16.1378	17.2426	16.6978	16.137	15.8678	16.1564	15.8816	15.1491	16.407	16.1486	16.352	15.6956	16.1775	15.6409	16.0597	16.5146	16.1775	16.0582	16.424	14.8979	15.55	16.55
AE_mz_186.11044	17.881	18.1866	19.3691	18.8372	18.7216	18.0004	18.0735	17.6482	18.3193	17.9214	18.4692	18.0475	17.9653	19.0947	18.0057	18.0143	18.1762	18.5957	18.511	18.8052	17.9793	18.6028	18.3418	18.1411	17.6738
AE_mz_186.1467807	14.9989	15.8413	15.8438	15.8914	15.2765	15.7504	15.6436	15.1596	16.3092	14.7157	15.3635	15.4795	16.2893	15.678	15.328	15.7134	15.3752	15.8128	15.8605	15.6124	16.0379	15.3941	15.2782	15.6888	15.9676
AE_mz_186.1465338	15.4768	17.2796	16.8865	17.3391	17.6874	16.7398	17.1119	17.4942	16.5898	17.2434	17.943	17.1228	16.8373	16.6538	16.5377	16.8118	17.3135	17.0025	17.3039	16.8985	16.856	17.758	16.8717	17.6077	17.1638
AE_mz_186.1660677	18.0533	18.1162	17.5129	16.2427	16.9414	16.8741	17.9485	17.7034	17.6547	16.8288	17.6963	16.9455	17.2055	17.4161	17.9596	17.2905	18.6768	16.5021	17.1389	17.7567	16.2327	18.0866	17.7659	17.2768	17.7124
AE_mz_186.1830217	16.8007	17.0747	17.3278	16.834	16.8508	16.0301	17.2852	17.0224	17.278	16.9675	16.7098	16.6659	17.503	16.6914	16.9867	16.3712	16.7019	17.4026	17.1371	17.0201	17.5108	16.2414	16.5217	17.3875	17.4094
AE_mz_186.5415966	16.319	15.7658	14.9067	14.3535	16.1486	15.1529	15.7567	15.6232	14.9535	16.1945	15.9428	14.6337	15.3479	15.915	15.416	14.7709	15.2658	16.6883	15.9713	14.5872	16.0496	15.6139	15.7633	15.8111	15.0378
AE_mz_186.5859233	20.2889	19.8343	19.7564	19.6097	18.8551	20.044	19.9009	20.1503	19.5864	19.0742	19.8899	19.8762	19.6378	19.8221	19.1596	19.9155	19.6477	20.146	19.6274	19.1779	19.958	19.677	20.354	19.5927	19.0385
AE_mz_186.9540859	21.0164	21.6301	22.1023	22.3124	21.8114	21.5392	21.8555	21.4327	22.1419	21.8336	21.9334	21.1493	21.4572	22.1939	21.878	21.4247	21.8537	21.8455	21.5715	21.7055	21.5885	21.5917	22.3888	21.705	21.1278
AE_mz_186.9540249	21.3902	22.7341	22.6678	22.212	22.2255	21.9272	22.8122	21.8512	23.11	22.5504	22.0853	22.6681	21.9669	23.6911	22.3834	22.3157	21.8401	22.258	22.4572	22.5874	22.1534	21.3722	22.6773	22.7439	22.6059
AE_mz_186.9788479	19.8703	19.8718	19.9008	19.8467	19.7659	19.6593	19.9592	19.5098	20.2313	19.75	19.7108	20.0502	19.5933	19.9473	19.9029	19.6836	19.7058	20.0263	19.8676	19.8154	19.6592	19.9061	20.1076	19.6705	19.9644
AE_mz_186.978862	18.8992	19.4307	19.9257	19.5246	19.9046	19.606	21.269	19.6949	17.7806	21.3286	19.271	19.3045	19.1465	19.6327	21.0838	18.9973	20.0856	21.9227	20.0148	19.0769	19.7095	18.8292	19.9128	19.3613	21.1735
AE_mz_187.0943176	21.5372	21.1808	21.3392	21.5392	20.5023	21.2156	21.5066	21.5174	21.4379	20.7013	21.4303	21.5243	21.0466	21.7695	20.4661	21.4635	21.3488	21.7184	21.0128	21.0324	21.4072	21.2546	21.8506	21.2325	21.22
AE_mz_187.0943251	16.8982	18.1824	17.6988	17.7292	18.2709	17.8899	17.4765	18.062	17.988	17.2947	16.7813	17.861	18.0054	17.6892	18.1121	17.1763	17.8828	17.8792	17.5656	18.1439	16.9621	18.2603	17.2292	18.1083	18.3274
AE_mz_187.1241496	17.2449	17.9745	17.072	17.8858	17.0157	17.5744	16.9994	16.8014	17.4141	17.7143	17.0847	17.1344	17.4935	16.9726	17.9472	17.1815	16.759	17.8312	16.9699	17.8686	17.6661	16.568	17.3552	17.2586	16.9108
AE_mz_187.1241724	19.159	18.7162	19.2237	18.7793	18.2038	18.632	18.442	19.1011	18.8325	19.0878	18.4518	18.9829	19.4464	19.0562	18.8898	18.7021	18.4704	19.0035	18.5021	18.6146	18.7236	18.5984	18.5964	18.601	18.6933
AE_mz_187.1782338	15.5424	15.893	16.5822	15.758	16.2396	15.7388	16.1492	16.0028	16.0412	16.1475	15.6257	16.0797	15.9652	15.8955	16.208	16.0199	16.0027	16.9422	16.3932	16.0762	15.7796	16.0317	16.1171	16.2473	16.5078
AE_mz_187.486202	16.4963	16.2801	16.0492	15.7132	14.5877	15.6719	15.8127	16.3526	16.0236	15.9757	15.8586	16.2786	15.7783	16.0861	16.1662	15.9501	15.8301	16.6049	15.8673	15.9877	16.1293	15.8618	15.1437	16.8144	15.7268
AE_mz_187.9574894	16.7188	16.128	17.1687	16.9401	17.0552	16.5977	16.3757	16.4944	16.6712	16.9266	16.3787	16.5947	16.4794	17.5188	16.7558	16.53	16.7939	16.8047	16.4056	16.6589	16.4259	16.1757	17.3342	16.8776	16.5839
AE_mz_187.9822008	16.0048	14.6683	15.7227	14.6529	16.0478	15.5639	15.4143	15.4405	15.7548	13.9832	14.8306	15.5945	15.8038	15.5467	15.4698	15.6114	15.3138	15.4961	15.8558	15.1491	15.1135	15.5811	15.3369	15.6266	15.5037
AE_mz_188.068498	20.4288	20.7823	20.8565	20.4423	21.4145	20.5595	20.8284	20.892	20.7918	21.0166	20.2857	21.1847	20.4307	20.6849	21.1875	20.2185	21.1157	21.0155	20.5508	21.1025	20.4754	20.4356	21.2615	20.2788	21.2891
AE_mz_188.0975713	17.5835	17.2676	17.4444	17.3762	17.4154	17.5231	17.3386	17.7165	17.6683	16.8692	17.1603	17.4679	17.2412	17.756	17.362	17.5898	16.7283	18.0457	17.1349	17.0688	17.6946	17.2007	17.8812	17.4379	16.9716
AE_mz_188.9582876	16.1521	16.5876	16.4138	16.5464	17.0084	16.8731	16.6606	16.6158	16.4502	16.2784	16.1605	16.3593	15.9753	17.3268	16.8974	16.3361	16.8647	16.5132	16.5132	16.7096	16.5981	16.4526	16.1557	16.4345	17.0034
AE_mz_188.9584883	14.1693	14.1878	18.4804	16.1473	14.8016	15.1766	15.0765	14.3313	16.7912	14.038	15.214	14.0551	13.9403	13.0436	14.6783	14.4771	15.373	14.7441	13.5346	14.4865	12.8324	14.6745	13.5403	13.4713	16.0295
AE_mz_188.9763325	16.7626	16.5919	16.1053	16.6833	16.8228	16.1822	16.5689	16.4142	16.7051	16.3635	16.5079	16.7406	16.2093	16.723	16.4943	16.3112	16.5575	16.3574	16.8301	16.0476	16.2997	16.5267	16.7778	16.5466	16.2452
AE_mz_188.9983365	16.9482	18.2973	18.6369	18.1774	17.3659	17.9035	18.2917	18.0612	18.5168	17.8569	18.0469	18.3496	17.71	18.377	17.7927	16.6986	18.6494	18.5496	18.2994	18.0237	17.7007	18.4116	17.2154	19.059	18.5339
AE_mz_189.0847266	19.1527	19.4784	19.67	18.5204	19.7827	18.5959	19.6872	19.2248	18.9619	19.8834	18.8106	19.2142	19.8966	19.3387	19.2949	18.4476	19.211	20.1312	19.2518	19.3516	18.352	19.6034	20.4353	18.5627	19.9843
AE_mz_189.1097846	20.3842	19.8085	19.8909	19.7525	19.852	19.8626	20.0574	20.1822	19.5951	19.6296	20.0599	19.8251	20.1394	19.9814	19.5355	20.2265	19.5134	20.263	19.934	19.7393	20.1258	19.753	20.6236	19.8931	19.1855
AE_mz_189.109927	16.1692	16.4188	17.251	17.0307	16.7981	17.1964	16.7979	16.6572	16.8105	16.0697	16.2123	16.7197	17.3465	16.8625	17.0042	16.0903	17.5211	16.8565	17.0432	16.9401	15.2925	17.2435	17.6941	16.5723	17.0921
AE_mz_189.1461577	19.8246	19.3423	19.4465	18.9047	19.0423	19.6599	19.3494	19.9096	18.8075	18.5157	19.6475	19.4907	19.315	19.1713	18.5073	19.5358	19.2273	19.6091	18.7741	18.8319	19.625	19.2551	19.656	18.9426	18.5594
AE_mz_189.4754558	16.4929	17.178	17.1204	16.959	16.9077	17.0962	16.5694	16.8977	16.8258	16.5178	16.8295	16.9086	16.5259	17.0824	16.8781	16.9853	17.2151	17.0634	16.7361	16.6788	17.1792	16.8792	17.1297	17.0264	16.8303
AE_mz_189.4755417	17.0183	17.8315	17.5388	15.938	15.4342	15.7508	15.7296	17.4513	15.7527	18.015	16.5102	16.7844	15.9115	17.0247	17.3707	17.8299	16.3301	16.3307	17.5126	17.0632	15.9693	15.8206	16.0575	16.4984	17.3319
AE_mz_189.9233303	15.7746	16.3798	15.9088	16.5402	16.6456	15.9248	15.6839	16.6059	16.5314	16.3271	17.3178	15.8724	16.0997	15.4379	15.8038	15.8723	16.06	15.7142	17.7135	16.0443	16.1078	15.9725	16.105	16.2426	16.1425
AE_mz_189.9568591	17.2743	16.958	16.9433	16.7561	16.0683	16.9347	17.2488	17.1684	16.9442	16.9116	17.1697	17.3676	17.4402	16.6353	16.3611	16.4028	16.8903	17.2094	16.8543	16.673	17.2748	17.3374	16.7695	17.1405	16.7774
AE_mz_189.975854	16.0486	17.0306	16.5267	18.0334	16.835	17.2444	17.2782	16.9502	16.6956	17.4014	16.4721	16.0889	17.8588	17.1923	17.4235	16.0954	16.3944	17.5466	17.3525	17.3948	17.5807	15.3451	16.7433	16.9998	17.2594
AE_mz_189.9753652	19.0986	17.7068	11.63	15.6428	14.8175	13.8799	14.699	17.4834	14.3096	14.8773	16.9921	13.8419	13.1602	13.8126	16.4396	13.6517	14.9271	15.1823	12.2676	15.9758	14.9884	11.6023	17.2046	15.4374	13.9899
AE_mz_190.0476938	15.6425	15.9644	16.0193	16.0287	15.5322	15.29	15.7297	15.2871	15.7786	16.3842	15.5603	15.6202	16.3596	14.9539	15.6609	15.639	16.4867	15.6239	15.6951	15.9592	16.445	15.9355	15.7007	14.4098	15.6871
AE_mz_190.0839158	19.1155	19.1877	17.6946	17.7961	18.258	18.2762	18.6047	18.2241	17.8679	18.4291	20.1359	17.9207	17.0176	18.5275	18.1043	17.3922	20.702	18.7323	18.1077	17.6324	18.7783	18.0561	17.8021	18.3593	18.8908
AE_mz_190.149719	16.6424	16.0282	18.8372	16.0628	16.0179	15.2807	16.0679	16.5994	14.4355	16.7294	15.4291	16.9408	16.3078	17.4119	17.3289	16.6396	14.4172	15.312	18.1533	17.9146	15.4125	16.8122	15.0286	17.9542	16.209
AE_mz_190.8454895	14.3245	14.3043	11.4	13.7415	15.3634	13.3701	13.5639	13.3493	12.1944	13.5332	11.5695	14.1833	12.4596	16.7292	14.3612	14.5202	13.2636	12.9987	13.6382	13.8045	14.0236	13.8545	12.645	12.3323	14.4774
AE_mz_190.909887	20.0517	19.9866	20.0875	19.2825	20.2208	19.3194	20.5376	19.7554	19.7839	20.3408	19.7545	20.1285	19.7987	19.9187	20.293	19.3319	20.0127	20.5365	19.6131	20.4079	19.3081	20.035	20.8864	19.501	20.1683
AE_mz_190.977178	19.6612	20.0266	20.0787	20.2369	19.9979	19.0449	20.3427	20.3196	20.317	20.2656	19.3266	20.1435	19.661	20.489	20.1049	19.2343	19.7939	21.2897	19.8979	20.0531	19.2811	19.8339	21.499	19.7712	19.8556
AE_mz_190.9954285	16.8938	17.0658	17.3744	16.3767	17.0478	15.9629	17.3255	17.207	16.8453	16.8334	15.9979	17.6886	17.357	16.5817	16.6314	17.0258	17.0756	17.2955	16.6398	16.1813	16.0358	17.7714	16.8689	16.9513	16.4891
AE_mz_191.0204899	16.1899	15.8426	16.2342	17.2317	17.2784	16.2657	17.0125	16.7014	16.7937	16.3879	16.1891	17.456	16.9181	16.7633	15.9908	16.3968	16.4402	16.8038	16.5567	16.8889	16.6095	16.6892	16.2923	16.5526	16.336
AE_mz_191.0380732	20.634	20.6943	20.0726	20.0488	20.9782	19.7779	21.207	19.6204	20.7932	21.0699	20.2014	20.7401	20.1833	20.7081	20.889	20.0908	20.9594	20.1322	20.294	21.0989	19.9886	20.5224	20.8995	19.968	21.0184
AE_mz_191.0639944	9.82016	9.95108	17.5416	19.9282	18.2968	9.66523	17.2618	17.2309	17.1885	17.0163	14.2026	12.8753	17.6642	17.5857	17.7943	12.6488	16.8967	18.1159	17.6606	16.8924	10.3782	9.6396	18.9304	18.3998	18.0539
AE_mz_191.0639787	16.0105	16.0198	16.367	15.4293	16.3386	15.3628	16.3866	15.7105	15.4511	16.7237	15.8328	15.9892	16.6678	16.0103	16.7029	15.8847	16.2854	15.9998	16.0283	16.2749	15.5357	16.5828	16.8686	15.0394	16.8949
AE_mz_191.1044202	20.785	20.4499	15.9681	19.5942	17.564	18.4996	18.7265	18.1005	17.0631	20.6195	21.4855	17.2827	16.1316	16.7767	20.4229	20.7021	18.0734	16.5147	20.4161	18.1104	17.2711	20.6444	18.3167	18.2382	18.281
AE_mz_191.1255181	16.4004	16.4113	16.3871	17.8478	15.7394	16.8273	16.4548	16.7592	16.5771	16.8203	16.9144	16.6983	17.5859	16.0749	16.9433	16.4141	16.1506	17.0656	16.7759	16.5117	16.3884	16.3545	17.1675	16.3512	16.3522
AE_mz_191.1618272	17.9943	17.3407	17.7387	17.3002	17.8513	17.738	16.5199	18.6678	17.1257	17.158	17.7184	17.0388	17.8306	17.0601	17.5447	17.2469	17.8926	17.912	17.2595	17.3155	17.0934	16.4015	19.0087	17.9371	17.2014
AE_mz_191.5964983	17.9978	17.0293	16.8848	16.7181	16.1747	17.3849	17.1604	17.6062	16.248	16.1882	17.3557	16.9842	17.2276	17.0219	16.2953	17.2998	16.9899	17.3003	16.5205	16.5448	17.3585	16.8796	17.638	16.5965	16.0681
AE_mz_191.9311279	16.6098	16.6533	16.6031	16.6425	16.5992	16.6548	16.1106	16.2563	16.3898	16.3631	16.7228	15.6445	16.6285	16.8064	15.5809	16.3482	16.4389	16.6638	16.5264	16.8852	16.0274	16.7877	16.6974	16.3291	16.6599
AE_mz_191.9386791	16.1711	17.0489	16.6235	17.6585	15.819	15.0805	17.1068	16.1194	16.8892	16.627	16.0711	16.3291	16.6202	16.4902	16.6044	16.1966	16.5545	16.966	16.5685	16.3123	16.6676	16.5156	16.2286	16.317	16.4958
AE_mz_191.9882333	16.3429	16.311	17.1202	17.0708	16.2382	15.9694	16.9761	16.3357	16.9519	15.778	15.9571	16.6088	16.4953	16.199	17.5795	15.8431	16.9002	16.2981	17.0006	16.2758	16.3674	16.8461	16.5462	16.3666	17.1255
AE_mz_192.0480104	14.7084	15.3194	14.1475	14.734	14.2854	14.6408	14.3979	14.6225	14.5315	14.6886	14.3614	14.167	14.8308	14.667	14.1923	14.6788	14.1662	14.538	14.8857	14.4995	14.1201	14.9929	14.0809	13.6871	15.3224
AE_mz_192.0980617	16.6936	14.4324	15.6426	16.1887	15.6762	15.887	13.887	16.7318	15.4969	15.7777	17.0407	15.3936	16.2919	14.6824	15.3699	14.2109	16.3527	15.6239	16.5919	15.614	15.4556	15.3129	14.4727	16.277	16.6949
AE_mz_192.136134	18.1482	18.5639	19.2706	19.3134	17.2671	18.9918	19.2131	18.285	18.5217	18.1077	17.7918	18.6097	18.3597	19.324	18.5585	18.2952	18.8861	18.9294	19.2318	18.7272	19.115	18.5708	18.7922	18.4973	18.3025
AE_mz_192.1359489	17.131	17.4747	18.0828	17.2653	17.856	16.815	17.6869	17.0384	17.4772	17.6413	17.8544	17.5023	16.9993	17.2013	17.1105	17.7031	18.0184	17.7829	16.4929	17.1098	17.4658	17.5246	17.7645	16.752	17.4283
AE_mz_192.9079204	17.1209	17.2701	17.2775	18.3481	17.2436	18.2218	18.0407	18.0131	17.3335	17.6416	17.7811	17.4783	16.9702	17.3761	18.0188	17.5069	17.5998	17.6678	17.5581	17.7111	17.5114	17.5916	17.996	17.5721	17.6176
AE_mz_192.9313694	17.4759	16.4498	16.9752	17.2544	17.4449	16.833	17.0476	17.9275	17.068	16.9083	17.416	18.3052	16.668	16.7212	17.0093	16.9056	16.7372	16.8567	17.1189	16.9989	17.5272	17.0661	17.1502	17.1345	16.7273
AE_mz_192.9741175	18.6836	18.6443	19.021	19.1917	19.1145	18.4087	18.4232	19.3487	19.1749	18.7849	18.2503	18.8414	18.8475	19.593	18.4726	18.4273	18.0517	20.4666	19.1775	18.3585	18.2453	19.0995	20.4968	19.0877	18.0501
AE_mz_193.0041356	18.2554	18.7838	18.8855	19.4816	18.5806	18.5637	18.8487	18.0624	19.1216	18.96	18.4381	19.0563	18.8062	19.1911	18.8263	17.9716	19.0591	19.2615	19.1589	18.575	18.2179	18.772	19.0291	18.7522	19.0642
AE_mz_193.0263718	17.7521	18.0536	18.2022	17.7788	17.7064	17.9729	17.6388	18.4577	17.9007	18.4409	17.911	17.6307	18.3177	17.7466	18.1485	17.8077	18.3506	17.9385	17.6544	18.1605	18.258	18.0476	17.7665	17.8101	18.0822
AE_mz_193.0264548	18.1001	18.4745	19.6956	19.8443	18.7037	18.8826	18.0545	18.2807	19.6345	19.1132	18.744	19.2129	18.0762	18.7087	19.4584	17.5453	19.3533	18.6382	19.6056	18.9739	18.7469	18.8281	19.4566	18.9034	19.2906
AE_mz_193.0602085	15.3896	15.5142	15.5668	15.0418	15.3821	16.1269	15.2461	15.2085	14.7647	15.4366	15.2179	15.5781	15.2174	15.7965	15.4055	15.0805	16.2347	15.4445	14.6728	16.0476	15.328	15.0968	16.211	15.9285	15.0868
AE_mz_193.10489	15.8486	15.7648	15.7804	15.8388	15.7702	15.6277	15.9664	16.0899	15.5796	15.4041	15.0985	15.7529	16.3166	15.4431	16.3313	15.9225	15.8666	15.6656	15.2076	15.8208	15.1268	15.5668	15.7217	15.5788	15.5208
AE_mz_193.1200861	15.7089	15.7915	16.1987	15.9001	16.0907	15.6434	16.0879	15.6059	15.8087	15.8615	16.1218	15.9874	15.8643	15.8869	15.9186	15.8834	15.9382	15.9127	16.4732	16.2275	15.7637	16.0807	15.8038	15.4111	16.1869
AE_mz_193.141161	17.3373	17.1967	18.0272	16.2639	16.1961	17.6837	16.8706	15.7525	17.0086	17.1271	16.6004	16.722	17.065	16.8965	17.544	15.0155	17.3183	17.3373	15.7533	16.9582	17.1856	16.823	16.9308	16.816	15.9911
AE_mz_193.1564147	18.4239	16.9669	19.2521	17.2682	16.9037	18.2053	18.1124	18.8823	17.7307	17.4197	19.1955	18.3513	18.2825	18.0051	17.022	17.7992	18.4295	17.302	17.6979	18.0998	18.0904	18.0978	17.6384	17.3796	18.1177
AE_mz_193.9278442	16.8573	16.7579	16.9645	17.4443	17.1558	16.8343	16.7603	16.8277	17.5857	16.7724	17.0044	16.8156	16.9636	17.2763	16.6491	17.241	16.9336	16.8239	17.037	17.0447	17.0538	17.1746	17.1343	16.8809	17.1165
AE_mz_193.9310045	17.6384	17.5775	17.993	19.2728	18.3372	18.4332	18.1908	18.2285	18.1828	17.7328	17.1216	18.8877	18.7648	18.3831	17.9449	18.3624	18.0984	18.2081	17.3582	18.4937	18.7744	17.6501	17.3475	17.9181	18.1505
AE_mz_193.9713939	18.6498	19.0754	18.8015	18.7481	19.121	18.7829	19.2767	18.2956	19.0396	19.1379	18.6699	18.6143	18.7151	19.4317	18.8602	19.1528	18.7948	19.1213	18.9781	18.2704	18.6712	18.7758	19.0258	18.8444	18.7266
AE_mz_193.9967603	15.8087	16.9109	17.0953	17.0756	16.9252	16.83	15.7551	16.9854	17.3484	16.4375	16.595	16.3452	16.7825	17.5768	16.7251	16.4711	16.2146	17.6783	16.835	16.8242	16.8103	15.9983	16.3365	15.897	17.1393
AE_mz_194.0465312	20.2546	19.4726	19.6388	19.306	19.7954	20.2862	19.8302	19.5037	19.3747	19.3832	20.1534	19.3297	19.3805	19.7675	19.8966	19.6698	19.9644	19.9784	20.0632	19.5277	20.1086	19.8109	19.584	20.1043	19.3312
AE_mz_194.9513586	17.9332	17.5616	19.3749	19.8307	19.274	17.7385	19.8643	18.8719	19.1211	16.747	17.3365	19.1804	19.0424	18.854	19.5122	18.1622	18.4484	18.7315	18.5661	19.6657	17.3497	18.3715	17.719	18.3298	19.4041
AE_mz_194.9637555	17.8277	17.8078	17.7952	17.8496	17.7918	17.822	18.0079	17.9624	18.1443	17.4658	17.9242	17.9156	18.1319	18.0952	18.0388	17.4746	17.5383	18.2503	18.1388	17.773	17.3167	17.7756	18.0075	17.8473	17.7753
AE_mz_194.9638453	12.6451	13.4621	16.5935	15.4038	14.6067	12.3868	16.584	15.2945	13.9916	16.5441	15.3741	11.6127	15.52	15.366	13.2809	14.1896	12.4561	17.0777	15.0617	13.5392	14.4931	14.4961	14.4858	16.1081	14.3649
AE_mz_194.9728361	17.1823	17.8505	18.0061	18.534	17.1712	17.5057	18.1701	18.4005	18.1375	17.0066	17.3872	18.1735	18.453	18.1019	17.669	17.8452	17.1718	18.4448	17.5382	17.5701	17.4683	17.4148	19.7225	18.1032	16.9866
AE_mz_194.9833029	16.5864	17.5196	15.7139	17.5623	18.0119	16.437	17.7265	16.431	17.1575	17.6979	15.4542	17.3841	17.1761	17.5493	17.4512	16.4019	16.6642	17.5912	17.8345	17.8104	17.3764	16.6764	16.0867	18.2095	16.8952
AE_mz_194.9833685	14.1225	13.2163	13.6903	14.6318	15.1729	13.723	11.5099	13.6993	16.5099	13.7132	15.7417	13.714	13.4601	14.117	15.4122	17.6568	14.553	14.5778	12.9424	12.1157	13.4209	12.1656	14.661	15.8045	14.6667
AE_mz_195.0067029	15.2951	15.3075	15.1601	15.0813	15.1942	15.4725	14.5345	15.2788	15.2679	15.3053	15.4706	13.976	15.5592	15.5409	15.6179	14.9816	15.1428	15.3081	15.173	15.1093	15.4456	15.0935	15.1533	14.7345	15.0632
AE_mz_195.029309	17.4257	17.5589	18.3714	17.684	18.2814	17.8206	17.6374	18.0578	17.9806	17.959	17.7769	17.9033	17.7421	17.9884	18.0149	17.8183	17.8854	17.8748	17.6525	17.7504	17.6586	17.6515	17.8753	17.6344	17.8044
AE_mz_195.0854065	21.2949	20.5643	19.7394	19.6381	20.5631	20.5986	18.9319	20.7456	20.3695	19.6628	20.1546	20.8288	20.7555	20.3475	20.5961	20.5149	20.1987	20.7305	20.5717	19.7843	19.6907	20.0993	21.1289	20.0112	20.1809
AE_mz_195.0993347	16.66	15.8956	16.6389	16.6359	16.7917	15.502	16.4911	16.9929	16.3871	16.762	16.9213	16.626	16.6157	17.042	16.4948	16.2248	16.265	16.8355	16.7441	16.2541	17.1074	16.0432	16.9229	16.5925	16.6341
AE_mz_195.0992778	18.5983	18.7788	18.6542	18.6702	18.5437	18.6287	17.9472	18.47	18.7534	18.6982	18.4986	18.7087	18.4542	18.5295	18.6415	18.7105	18.8382	18.5449	18.8533	19.2135	18.8414	18.6007	18.3229	18.6377	18.6661
AE_mz_195.099373	16.7287	17.2761	16.9473	16.161	17.0082	17.2227	16.17	16.8054	16.6946	17.2527	16.4203	16.6087	17.1795	15.8372	17.0666	16.7424	17.1772	15.8153	16.5711	17.1735	16.6485	17.1042	16.6575	16.0283	17.3197
AE_mz_195.1204987	20.3022	20.3317	19.1075	18.2712	17.9639	18.5677	19.7457	18.6052	18.9726	19.1501	16.7201	19.915	19.7153	19.5228	19.3977	19.6846	20.1674	18.6361	16.4889	19.2861	19.8032	18.7469	18.6019	20.562	18.2987
AE_mz_195.1356721	16.51	15.27	17.352	16.9468	16.5991	15.681	15.4495	16.2855	16.893	16.3902	15.8026	16.4352	16.6253	16.1699	16.1519	15.8479	16.3351	16.3435	16.323	15.8768	16.208	16.5931	15.5577	16.6341	16.8225
AE_mz_195.135769	12.2765	13.779	16.9863	17.2175	13.1942	14.7291	13.0681	14.851	15.6441	15.1093	15.4921	13.9193	14.7057	15.7359	15.8668	14.4043	16.3068	15.2579	15.6519	12.3281	17.1322	16.0043	14.3786	13.1629	14.0405
AE_mz_195.1721708	16.7248	17.1829	17.0626	16.7704	16.8899	16.5002	17.4449	16.8389	17.2027	17.3448	16.9358	17.2803	17.6574	16.6422	16.7356	17.02	17.3956	17.5349	17.1236	16.1674	16.6406	16.6931	16.9092	16.6678	18.069
AE_mz_195.1720206	17.1419	16.9832	18.3644	17.8581	17.5471	18.1523	16.835	16.8777	17.253	17.6575	17.6961	17.4634	17.5206	17.1817	17.3262	17.2053	17.2631	17.4388	17.9032	17.6474	16.993	17.6119	17.4506	17.5176	17.4119
AE_mz_195.9658965	15.0805	15.2064	14.719	15.0583	15.1081	15.3971	15.2065	15.0664	15.0441	15.3835	15.1529	14.6636	15.1627	15.0442	15.2291	15.3057	14.6805	15.098	15.4574	15.3946	14.8052	15.397	15.0107	14.9811	15.5817
AE_mz_196.0145446	17.2429	17.2581	16.8636	16.8155	16.594	17.3943	17.0655	17.2023	17.0543	16.2352	16.4966	16.8935	16.4713	17.7591	16.923	17.821	16.7822	16.6113	17.1328	16.6686	16.9773	16.6183	16.9472	16.718	17.665
AE_mz_196.0371055	16.0552	16.7456	15.6252	15.7559	16.5371	15.524	16.2294	15.916	16.1952	16.2928	16.4923	15.2219	16.5277	15.9947	16.5267	15.9985	16.6472	16.2564	15.4119	16.5557	15.003	16.8879	16.1619	16.2537	16.8667
AE_mz_196.0886901	15.7771	16.0288	15.3329	16.3694	15.798	15.8936	15.6857	15.918	15.9517	15.966	15.7962	15.8735	16.4484	15.8693	15.401	15.8779	15.8587	15.8741	15.8094	16.7028	16.181	15.8391	15.2656	15.9826	15.9284
AE_mz_196.1237925	15.3143	15.5373	16.1743	15.8147	16.4427	16.0705	16.1288	15.5382	15.9283	15.4291	16.4223	15.3075	16.3559	15.1352	16.5101	15.6859	15.381	15.6752	15.9021	15.7376	16.0689	15.3011	16.0235	15.5207	15.8684
AE_mz_196.1673531	15.5627	16.3506	15.6	15.6501	15.7583	15.9124	15.8564	15.7292	15.0669	15.2224	15.4558	15.3205	16.3963	15.7381	15.4518	16.0616	15.8166	15.3984	15.3347	15.4535	15.3422	15.6486	15.6357	15.7699	15.4178
AE_mz_196.9588772	17.0686	17.1209	15.6627	15.9371	17.1604	15.7706	16.9651	16.7934	16.0677	17.0511	16.829	16.0586	16.1311	17.0131	16.1315	16.2687	16.3899	16.2868	16.7273	17.0236	16.0196	18.034	16.5269	14.8008	17.6892
AE_mz_196.9709181	17.2701	17.0901	17.6252	17.2044	17.7241	17.2651	18.3325	17.7708	16.7156	16.5316	17.8059	17.481	17.9013	16.7741	17.5251	16.0131	17.222	17.9231	18.0441	18.0427	17.0283	17.8241	17.9207	17.081	18.1269
AE_mz_196.9913443	17.2447	16.8852	17.2111	17.1436	17.0961	17.0421	17.1296	16.982	17.1038	17.0201	16.9379	17.2374	16.8145	17.2624	16.9295	17.0984	17.2755	17.0573	17.0745	16.9435	16.9956	16.997	17.0384	17.0434	17.0867
AE_mz_196.9913396	16.1639	16.3638	16.3201	16.5599	16.3169	16.4494	15.8394	16.6291	16.4018	17.6824	16.6265	16.1057	16.702	16.2993	16.9498	16.4365	16.4875	16.4874	16.8038	16.5029	16.4168	16.2774	15.733	16.4606	16.457
AE_mz_197.0566389	17.2588	17.0575	17.3532	18.1391	17.2628	19.1508	17.342	17.4224	18.294	17.5464	17.5293	17.1772	19.1755	17.3963	16.7317	17.3307	17.3224	18.426	18.1148	17.1365	17.0965	18.3479	18.3223	17.7906	16.7923
AE_mz_197.0921019	17.7469	17.5131	17.9846	18.194	18.7661	17.8116	18.3017	17.7791	18.1246	18.0968	17.9096	17.744	17.4132	18.0993	18.9041	17.7004	17.8145	19.4636	17.7833	18.0644	18.0074	18.0755	18.3064	19.2596	17.6622
AE_mz_197.1147822	18.2902	17.5399	18.0845	17.4901	16.982	18.1855	17.4883	17.9735	17.3528	17.2084	18.0924	18.0862	17.6693	18.127	16.3978	18.1759	17.3969	17.9711	17.0475	17.4066	18.0921	17.2031	18.0176	17.5069	17.9013
AE_mz_197.1148861	15.2835	15.5532	16.0838	15.5761	15.3652	16.193	15.1201	15.3478	15.2308	15.4685	15.9896	15.4677	15.8135	15.5339	15.0514	15.3088	15.4961	15.3651	15.3511	15.7373	15.8149	14.9253	15.2316	15.7565	15.8225
AE_mz_197.1513836	16.6808	16.954	16.1767	17.3017	16.5671	16.8804	15.7895	17.1416	16.6973	16.8229	16.1867	16.8805	17.2691	16.6679	16.1532	16.8046	16.9774	16.4649	16.6402	16.9073	16.6827	16.8465	16.4886	16.4489	16.8273
AE_mz_197.1510718	14.8217	14.6556	13.7851	15.4937	14.3777	14.5101	14.0613	14.539	14.9221	15.1639	14.5875	15.2165	13.7998	14.6366	15.0334	15.0858	15.2057	13.642	14.6378	15.1221	15.1805	15.2416	14.7274	14.8245	14.9337
AE_mz_197.1756599	15.8635	15.7049	17.2532	16.1255	16.8935	16.633	16.4988	15.9252	16.5615	16.3709	16.0584	16.5407	16.5585	16.1602	17.0779	16.1565	16.2538	16.0567	16.705	16.0394	17.1468	16.3078	16.7078	15.2876	16.4725
AE_mz_197.99852	19.0875	19.3313	19.685	19.722	19.5743	18.8161	19.5978	19.1689	20.146	19.7119	19.0159	19.2987	19.1897	19.7774	19.8536	19.1344	19.6103	19.5722	19.4856	19.7228	19.266	19.2929	19.7534	19.5101	19.4651
AE_mz_197.9985831	19.1737	16.9002	17.4166	19.7036	19.1654	19.5038	19.8938	16.3807	17.122	19.5099	17.9992	19.4491	16.93	19.5553	19.3776	19.0769	19.229	19.0523	18.8451	19.3809	20.0765	18.6709	17.7012	17.0969	20.4064
AE_mz_198.0954188	23.8435	23.9007	23.934	24.0107	23.7918	23.7212	23.9422	23.8827	23.9512	23.8565	23.8491	23.9479	23.8704	23.6788	23.7976	23.792	23.7939	23.9347	23.8521	23.8974	23.8127	23.7657	23.9909	23.8754	23.8024
AE_mz_198.1465092	15.2587	14.8059	15.4558	15.7145	16.4999	15.8307	14.7439	15.7807	14.92	15.4504	15.8462	15.7509	15.665	15.0563	15.6511	16.1735	15.3782	14.6379	15.6264	15.8763	15.6238	15.3744	15.3829	15.4019	15.3617
AE_mz_198.1829176	17.2132	17.1447	17.4753	16.9819	16.9049	16.9485	17.3634	17.0661	17.3533	17.342	17.5698	17.9327	17.1642	16.9159	17.4725	17.2935	16.6269	17.1618	17.9506	17.4053	17.4451	17.2274	16.5842	17.9965	17.1273
AE_mz_198.1834565	15.8413	18.0242	19.6719	18.0834	19.5681	16.2463	17.4944	16.7483	19.3655	16.9356	16.5997	19.0526	16.4967	19.9326	16.7184	19.1928	18.9554	18.575	17.5625	18.777	15.7286	17.4952	17.541	18.8635	20.3092
AE_mz_199.0269242	24.8725	24.7939	24.8874	25.0312	25.065	21.8161	23.5775	21.9684	26.9047	26.631	23.8342	25.3437	25.223	23.3473	25.4362	25.1625	25.2731	21.7715	25.4199	25.5698	25.1615	25.1465	23.2012	25.3867	24.1338
AE_mz_199.0986239	20.2623	20.0795	20.2328	20.2482	19.7928	19.9604	20.345	20.1645	20.3719	19.8052	20.1002	20.3006	19.7816	20.2761	19.8156	19.9864	19.9815	20.417	20.0171	20.0591	20.1582	19.871	20.6368	19.8925	19.9227
AE_mz_199.130637	17.2428	16.7326	16.4964	16.5971	16.2184	17.2307	16.5218	17.0717	16.9792	16.386	16.7022	16.604	16.8008	15.9472	16.6971	16.0974	16.6306	16.3742	16.6707	16.9319	17.2602	16.1694	16.6904	16.4948	16.9568
AE_mz_199.1304726	18.3874	17.5612	18.3868	18.4636	18.3791	18.9552	18.3203	18.9394	17.4574	17.6882	18.7261	18.8236	18.1482	18.1267	18.3115	18.3402	18.2283	18.6628	16.9574	18.5532	18.2206	18.5125	17.892	18.0817	18.1511
AE_mz_199.1669611	17.8807	17.8732	18.6594	18.8021	18.586	18.1308	17.3223	18.4081	17.2262	18.4515	18.5154	17.7332	18.422	17.9213	18.2541	18.4289	17.7886	17.605	17.5892	18.4851	18.1056	18.6691	18.5171	18.3568	17.9237
AE_mz_199.9520287	17.7272	17.9206	17.7985	17.9699	17.9014	17.9325	17.855	17.8285	17.8272	17.561	17.8364	17.9069	17.6941	17.8668	17.9037	17.7361	17.9122	17.8489	17.7943	17.8831	17.7072	17.885	17.9261	17.9201	17.7728
AE_mz_199.9873649	19.0131	19.1949	20.6089	19.0906	18.9508	18.1568	19.0036	19.6306	20.3166	19.1003	19.3023	20.523	18.327	18.5553	20.4512	20.4668	18.0413	18.4889	20.1738	20.2989	18.9006	19.2111	18.5812	20.9111	19.3143
AE_mz_200.005236	17.0777	17.4465	16.5394	17.2422	17.0708	17.4174	17.1307	17.043	17.0682	17.0928	16.9986	17.2364	16.9708	16.9262	17.0618	17.2499	17.3085	16.3927	17.1375	17.1224	16.9738	16.9274	17.1065	17.0536	17.6241
AE_mz_200.0305071	20.3439	20.0206	19.7061	20.4362	20.7501	19.9996	20.4787	20.5925	17.9241	21.0264	20.2063	20.9744	20.1	20.755	19.4139	19.2153	20.0153	20.2371	20.685	20.3094	20.4914	19.6429	20.1453	20.2016	20.8272
AE_mz_200.0808528	17.0134	17.0062	17.0411	17.9312	17.183	16.4971	17.0347	17.5294	17.5503	16.9449	16.9437	17.2216	17.1102	17.2988	16.2249	17.0324	17.6097	17.4882	17.0576	16.5543	17.328	16.9197	17.2878	17.3385	17.1504
AE_mz_200.0808672	15.7307	16.1721	16.1341	16.2012	16.1714	15.6289	16.2164	15.7006	16.405	16.2132	15.8962	15.8347	15.9348	15.5027	15.9545	15.9368	16.1084	16.4885	15.4987	15.9803	16.3219	14.5098	15.6161	16.2593	16.1365
AE_mz_200.1038657	16.8	17.3296	17.8197	17.5476	17.6358	16.9607	18.502	17.4557	16.4843	17.5508	17.4308	18.3844	17.7593	16.7679	17.1309	15.5135	18.6923	16.9028	17.3696	17.9902	17.2679	17.9489	16.2816	17.3216	18.6611
AE_mz_200.1814654	16.6735	15.5493	17.0231	16.7305	16.515	16.8533	16.772	16.6593	16.2322	16.1142	16.7702	16.6269	16.8431	16.5501	16.7776	16.4212	16.4099	15.2699	16.938	16.7934	16.6036	16.6223	17.0901	16.3012	16.7561
AE_mz_200.1985227	19.7497	19.7161	19.7636	19.9144	19.773	19.6179	19.9511	19.479	20.0733	19.8171	19.6579	19.951	19.5459	20.0942	19.7524	19.6611	19.8515	19.8858	19.7259	19.8416	19.5791	19.7449	20.0593	19.7317	19.8216
AE_mz_200.1984912	17.6957	18.648	18.2469	18.1427	18.4391	18.0359	18.2785	18.4194	18.4114	18.0244	18.1904	18.2949	18.2669	18.5578	18.3257	17.8584	18.1937	18.4606	18.3761	18.3764	17.9275	18.2112	18.5484	18.3491	18.2121
AE_mz_200.9712519	19.2003	18.9355	18.2303	18.8292	18.9179	18.2461	19.2091	18.8597	18.7353	19.404	18.8002	19.0088	18.5654	19.2341	18.7748	18.5604	18.8555	18.7079	19.0145	19.1479	18.4904	19.4789	19.0965	17.9572	19.492
AE_mz_200.9713159	18.087	18.2351	18.9634	18.2901	17.1306	18.6681	16.4777	16.6074	19.6113	17.8689	18.2851	16.1747	19.1198	18.5362	17.2805	18.308	18.3835	18.3612	18.4442	18.5077	18.3226	18.4295	18.3135	18.3132	16.978
AE_mz_200.988835	14.8433	15.389	16.5747	16.6593	15.2172	15.2075	15.9004	16.0519	15.73	15.3872	15.3138	15.8599	15.546	16.0808	16.2934	15.5914	15.8306	16.9406	15.6973	15.6918	15.7768	15.7494	16.1764	16.0621	15.6598
AE_mz_201.0313755	16.7087	16.6608	16.1689	17.3762	17.0702	16.0614	17.2227	16.6424	17.429	16.7527	16.1671	15.9666	16.8324	16.8715	17.4424	16.599	16.6318	16.6233	16.9568	16.8324	16.8963	15.5962	16.2031	16.9805	17.2944
AE_mz_201.070963	15.5355	16.5104	16.6512	17.1057	16.7564	17.0687	15.9785	16.5633	15.9283	16.2683	16.9619	16.206	16.4929	15.7223	16.835	17.3013	15.4959	16.25	16.4442	16.7731	15.6291	17.078	16.4119	16.3904	16.3496
AE_mz_201.1096577	20.5023	20.019	20.1922	20.6213	19.2187	20.2939	20.1661	20.4084	20.1683	19.3171	20.2662	20.1977	20.67	20.2276	19.1925	20.2184	19.8764	20.5395	19.8551	19.911	20.2713	19.9291	20.6812	20.1938	19.2009
AE_mz_201.1096575	16.3759	17.031	17.0164	16.9715	16.7943	16.4933	17.3817	16.7146	17.0143	16.7395	16.402	17.3621	16.3653	17.126	16.5616	16.8214	16.8525	16.7569	17.0301	16.8689	16.8086	16.224	17.0593	17.0267	16.8841
AE_mz_201.2019354	16.6373	16.5982	16.5332	16.5748	16.4874	16.6117	16.7198	16.5467	16.4937	16.3007	16.4985	16.6337	16.3697	16.5103	16.6549	16.5365	16.4943	16.6173	16.4049	16.6537	16.2992	16.5219	16.602	16.5544	16.6355
AE_mz_201.9902493	19.4714	19.2094	19.1477	19.2569	19.4203	19.2993	19.1176	19.6856	18.9289	19.4164	19.1082	19.0184	19.152	19.6281	19.7258	19.6196	19.4669	19.4459	19.1175	19.0469	19.3712	19.435	19.4196	18.9373	19.5601
AE_mz_202.0266794	19.4083	19.5659	19.3862	19.5727	20.0312	19.1831	20.3807	19.3694	19.7957	19.3171	19.6043	19.4856	19.493	19.4188	19.9682	19.1192	19.3486	19.7999	19.6235	20.0607	19.4338	19.5559	19.9447	19.0917	20.0155
AE_mz_202.104932	19.2431	17.6739	17.847	16.6627	17.0923	17.8597	18.0188	18.3132	17.3933	16.2233	17.4892	17.7383	17.6095	17.7549	16.7038	17.5942	16.8835	18.6313	16.9785	17.0349	18.107	16.7107	18.2984	16.9401	16.6485
AE_mz_202.1201764	17.2376	17.188	17.4419	17.2509	17.0709	17.5339	17.506	17.4864	17.5536	16.7696	17.5184	18.3921	16.9567	17.6547	17.0747	17.5394	17.3823	17.1911	17.2713	17.2238	17.3874	16.9839	17.1626	16.9709	17.1824
AE_mz_202.1329835	15.9014	15.1465	15.8986	15.9892	15.2716	15.6292	15.711	15.9182	15.6982	15.7986	15.865	15.7597	15.8602	15.5909	15.5305	15.812	15.8505	15.6049	15.6546	15.8489	15.6748	15.7664	15.735	15.7025	15.6334
AE_mz_202.1777454	18.9617	18.3759	17.8407	18.9331	18.8139	17.6135	18.2023	18.8956	18.4176	19.0278	18.6281	18.687	18.3374	18.4427	18.2686	18.3188	18.2736	18.9592	18.1874	18.862	18.7284	18.1149	19.096	18.7536	18.0447
AE_mz_202.550154	16.2848	19.7889	18.3269	18.3773	19.6397	19.287	17.7203	19.0413	17.0077	16.612	18.3448	18.5424	18.3432	18.5396	14.9269	18.7829	18.5871	15.3613	17.6763	18.2087	18.4661	18.9905	18.8899	18.1301	18.1525
AE_mz_203.0043381	17.1507	17.0123	16.134	16.841	16.8536	16.3851	17.0777	16.3271	16.6088	17.4357	16.8531	16.733	16.6202	16.9971	16.7806	16.6472	16.8545	16.7072	16.7515	16.9859	16.6144	17.3549	16.8894	16.1866	17.3369
AE_mz_203.051033	21.5957	21.7056	20.9938	20.8959	22.0065	20.9944	21.976	21.0179	21.4377	22.0136	21.2684	21.587	20.8061	21.7639	21.9116	21.131	21.7274	21.0102	21.3677	21.9034	21.1617	21.6365	21.6118	21.0515	21.8253
AE_mz_203.1253527	16.7643	16.3103	16.603	16.1231	16.6533	16.4501	15.8835	16.5844	15.8179	17.0417	16.9074	16.0758	16.7461	16.5881	15.3416	16.4941	16.2555	16.7028	16.3899	15.848	15.8994	15.5778	17.1783	17.0077	16.0415
AE_mz_203.125476	16.3182	15.6328	16.5223	16.5899	16.8702	17.1425	16.8247	16.6413	15.3821	14.4539	16.0198	16.0244	15.8495	16.9117	16.555	14.9791	15.9111	17.356	16.2924	16.2957	15.5131	14.8025	17.5053	16.6535	15.6124
AE_mz_203.1406993	16.0447	15.7448	16.1143	16.0418	16.0039	15.905	15.5548	15.7623	16.6694	16.1263	15.8793	16.1107	16.0483	15.7407	16.4826	15.3997	16.1995	15.9353	16.1639	15.8663	16.5212	15.9526	15.6387	15.7394	16.0696
AE_mz_203.1616932	18.3327	18.1336	19.2044	19.6077	18.7359	19.4976	19.1677	19.0758	19.3858	19.2307	19.0027	18.6642	19.4003	18.9782	18.3422	18.0971	19.5863	18.9628	18.4347	19.5116	19.3963	18.983	19.1812	18.4531	18.8597
AE_mz_203.6146085	15.8416	16.5333	16.2603	16.4276	16.2149	15.8995	16.8795	16.4964	16.1168	15.5812	16.1187	16.5817	16.4107	15.6812	15.7487	16.0714	16.5732	15.0724	16.499	15.8189	16.2963	16.0568	16.6471	15.9995	15.4026
AE_mz_204.006004	16.2739	16.3803	15.7248	16.298	16.7831	16.2165	16.2214	16.5285	15.1114	16.6419	16.4586	15.9515	16.2368	16.4399	16.4478	16.6157	16.1859	15.3635	16.5422	16.4534	16.2457	16.6536	16.1819	15.7833	16.8991
AE_mz_204.0534943	16.5391	16.8666	16.9224	16.9574	17.372	16.7993	17.0554	16.5691	16.3838	17.7736	19.3083	16.1911	16.6968	16.825	17.2988	17.0335	17.0577	17.0977	18.6621	17.0228	16.7456	16.8086	16.3564	18.811	17.2104
AE_mz_204.1152871	21.204	21.0717	21.1732	20.938	20.9843	21.3536	21.4922	20.821	21.4896	20.6537	20.9464	21.2195	20.7972	21.5902	21.1281	20.78	21.3152	21.367	21.4763	21.3492	21.2201	20.7629	21.4314	21.2884	20.9866
AE_mz_204.1359086	17.2105	17.5333	17.4714	17.2281	17.1653	17.3113	17.887	17.3065	17.4356	16.9302	17.0325	17.5408	17.957	17.4809	17.1166	17.64	17.4294	17.7188	17.0953	17.4538	17.0954	17.5851	17.5377	17.5374	17.5343
AE_mz_204.886311	15.7469	16.1653	15.8673	16.19	16.1329	16.433	15.6733	16.222	16.2178	15.3061	15.8999	16.1026	16.1249	15.9305	16.167	16.0722	16.0673	15.7233	16.1345	16.3272	15.9362	15.6714	16.9016	15.5538	15.5924
AE_mz_204.9162225	16.1117	16.3579	15.8382	16.3321	16.7104	16.3129	16.3938	15.8525	16.1533	16.627	16.4385	16.2539	16.1886	16.1613	16.2995	16.2548	16.1135	16.1749	16.3767	16.442	16.3795	16.4506	16.3049	15.7285	16.5569
AE_mz_204.9645607	17.2157	16.9472	17.4024	17.0635	17.3799	16.9521	16.9804	17.0823	17.1044	17.5303	17.0191	17.5095	16.9697	17.299	17.5045	17.2595	17.1629	17.4306	16.8856	17.2642	16.9455	16.9079	17.58	17.1514	17.3212
AE_mz_204.9648244	16.2115	16.2654	16.502	16.7509	16.2093	16.6555	16.1865	16.1385	16.5897	16.541	16.3101	16.4695	16.2869	16.4917	16.1488	16.7392	16.5106	16.0855	16.4589	16.0733	17.1829	16.8204	16.2815	15.7759	16.578
AE_mz_204.992932	16.8673	18.7869	20.2799	17.3976	17.3651	19.2544	17.8028	18.6741	16.0755	19.7318	17.6187	18.7161	17.5892	19.8972	16.8911	18.034	17.2572	17.5041	17.3503	17.5625	19.5533	16.1018	16.8828	17.5594	19.6733
AE_mz_205.0261836	17.9164	18.3004	17.8708	18.1391	19.0901	18.1858	19.903	18.3206	16.5837	18.1421	18.1914	18.0101	18.0454	17.8761	18.9682	17.6544	17.6347	18.5335	18.1615	18.8578	18.2454	18.155	18.4729	17.2555	18.808
AE_mz_205.0375219	15.7407	15.3941	14.9479	15.3076	15.2823	15.1757	15.33	15.8057	15.2389	15.3532	15.2455	15.6366	15.4494	15.402	15.7483	16.1083	14.2397	14.7889	15.3849	15.0374	15.6215	14.7036	14.8813	15.4924	15.6026
AE_mz_205.0793818	19.9947	19.8204	19.615	19.2434	20.0199	19.1879	20.017	19.3528	19.7595	20.6073	19.4252	19.9335	19.2381	20.4673	19.5427	19.4427	19.5948	19.9775	19.8735	19.8454	19.1129	20.1751	20.1205	18.9541	20.245
AE_mz_205.083551	19.6764	18.0952	18.0522	18.7484	18.0867	19.1802	17.5667	18.9563	17.438	19.4222	16.9344	18.2169	18.1094	18.8921	19.0963	18.2769	17.8831	17.8759	19.6317	17.9119	19.3689	17.9905	18.4084	18.895	17.994
AE_mz_205.0948179	22.2587	22.0138	22.3852	22.0283	22.3622	22.1457	22.2449	22.1616	22.4408	22.5416	22.1771	22.7555	21.9465	22.3667	22.5404	21.8953	22.6199	22.1968	22.2009	22.6514	22.5226	22.0015	22.408	21.9183	22.4216
AE_mz_205.1158887	19.2062	19.0175	18.8957	18.1992	19.0341	18.1995	19.572	18.7732	18.9975	19.483	18.9595	19.0994	18.8963	19.0543	18.8337	18.7134	19.3822	19.1016	18.6169	18.9144	19.2164	19.2846	18.7888	18.353	19.1475
AE_mz_205.1403857	15.6261	15.8301	13.6946	15.9997	16.1971	15.2786	15.3224	15.3069	14.9769	16.0072	15.9709	15.0096	15.7714	14.5543	15.2898	14.6702	13.5494	15.4417	15.7203	15.6566	12.6937	15.0218	16.4912	16.2326	15.3248
AE_mz_205.5104724	15.8696	15.5033	15.1113	15.1676	14.6704	14.869	15.5181	15.4286	15.2814	15.5882	15.9073	15.3243	15.0601	14.0934	16.0116	14.5018	15.4634	14.4791	15.0442	14.7966	14.8341	16.2961	16.264	14.1594	15.3119
AE_mz_205.5601602	17.509	17.9921	18.403	18.7202	17.0267	18.4528	18.2186	17.3307	19.0525	16.912	17.2648	18.2166	17.5607	18.7709	17.6947	18.2682	17.5291	18.5681	18.024	16.9414	17.5551	17.8325	18.3612	18.3956	17.3156
AE_mz_205.6301556	16.0212	16.4102	17.7137	16.1486	16.0582	15.9986	15.7114	17.2869	16.3101	16.031	16.0563	17.884	15.88	16.0102	16.0244	17.6688	15.2039	15.7991	15.7803	15.6521	16.3336	15.893	16.1367	15.6121	15.8141
AE_mz_205.9502201	18.4704	18.3584	17.5453	18.0743	18.9471	17.715	18.4439	18.2221	18.3078	18.6629	18.1498	18.2168	18.0215	18.5406	18.236	18.0149	18.2206	18.1117	18.3416	18.4967	17.8022	18.8682	18.3222	17.5193	18.7282
AE_mz_205.9502987	15.4577	15.4382	15.1727	15.5747	15.6065	14.9771	15.4753	15.5015	15.5084	16.0226	15.6911	15.638	14.9211	15.4931	15.5014	15.0144	15.5032	15.4954	15.7431	15.8149	15.9102	15.6716	15.2488	15.2454	15.5685
AE_mz_206.0617116	21.0358	21.4441	21.6822	22.2705	20.9568	21.2227	21.7597	20.7629	22.4987	20.7616	21.1192	21.7686	21.0714	22.1863	20.8842	21.1355	21.285	21.9855	21.6982	20.8913	20.9386	21.538	22.0415	21.8932	20.7672
AE_mz_206.0827752	15.7472	16.2149	16.8378	15.7776	15.7263	15.0275	16.1847	16.2546	16.0932	17.252	15.5402	15.4793	15.9828	16.3097	15.7082	16.6966	15.8217	15.6906	16.4036	16.0016	15.5198	16.451	15.9985	15.1852	16.2676
AE_mz_206.0980673	19.6858	19.2349	18.9016	18.6292	19.1375	18.7849	18.6042	18.6463	18.9308	20.0008	19.011	19.126	18.9618	19.0573	19.9447	18.9215	19.2775	19.2643	18.8374	19.4838	18.8607	20.373	18.9436	17.9961	19.1714
AE_mz_206.6014228	16.7035	16.5874	17.4137	17.7926	17.7746	16.8301	18.5123	17.4633	16.0763	17.689	17.883	16.997	19.1307	15.8696	16.6003	15.9467	18.2929	16.3884	17.597	18.1363	17.0581	17.2931	16.4775	17.166	17.8656
AE_mz_206.9462995	18.0025	18.6206	19.5642	19.0869	18.9063	19.0503	18.2839	18.5076	19.3492	19.0464	18.0376	18.3152	18.9728	19.3938	19.0522	18.7802	18.647	18.3379	19.0291	19.4628	19.3852	18.1467	19.2393	19.1996	18.4394
AE_mz_207.0116727	20.0837	19.9596	21.1783	20.1374	21.0183	20.6501	20.3934	20.1586	19.7329	20.3599	20.0022	20.7744	19.9193	21.0978	20.4693	20.2253	21.4013	19.9937	20.3647	19.2825	19.2921	20.0823	21.0611	21.2895	20.7031
AE_mz_207.0548356	21.6145	20.8768	20.7514	18.7129	20.6659	19.4217	23.2083	20.3737	19.4202	20.1918	20.4527	20.3978	20.8081	20.2216	20.8395	19.8473	21.9821	19.5485	20.0316	21.7077	20.4923	20.7485	21.2797	19.5657	21.6185
AE_mz_207.1354644	15.8874	15.7495	15.4341	15.1554	14.9452	14.8084	16.2002	16.7343	16.0266	15.4405	15.4194	15.6805	15.3334	15.1587	15.9069	14.7646	16.1229	15.9478	15.6473	16.3387	15.6735	15.679	15.6667	15.4524	15.5388
AE_mz_207.1355244	16.7297	16.4977	16.1948	16.2376	16.4899	16.5304	16.6492	16.3416	16.5539	16.2417	16.8198	16.4401	17.0866	16.3955	16.7375	16.5	15.5929	16.6201	16.6086	16.4533	16.7229	16.5926	15.1644	16.819	16.1169
AE_mz_207.1719852	17.1879	17.3648	16.6986	17.2209	17.294	17.2085	17.2793	17.0401	17.2271	17.0391	17.2915	17.3277	17.2899	16.713	17.0064	17.1003	17.1403	17.0984	17.1993	17.3047	17.1618	16.6046	17.2753	17.2554	17.1505
AE_mz_207.1719961	18.433	18.8572	18.273	18.9785	19.7667	19.0975	19.0948	18.1281	19.1759	18.4698	19.6549	18.2579	19.0488	18.3824	18.9317	19.6314	18.4287	18.8767	18.7712	19.6467	18.128	19.4918	18.7108	19.1522	18.4502
AE_mz_207.9192759	16.3445	15.7412	16.3605	16.7518	16.4821	16.2661	15.6944	16.509	16.4464	16.8266	16.3184	16.2898	16.3056	16.7	16.2659	16.506	16.1763	16.5077	16.0586	16.5728	16.3745	16.4152	16.9233	16.397	16.7003
AE_mz_207.982786	19.9114	20.2237	18.6678	20.5714	20.1173	19.9395	20.427	19.8127	20.8405	20.3435	18.8945	20.5871	19.9522	20.7934	18.351	19.809	20.1215	20.2869	20.3125	20.4047	18.5257	20.07	20.5796	20.3372	20.3111
AE_mz_208.0369714	18.1685	18.0536	18.2374	18.1721	18.1728	18.2433	18.1863	17.8056	18.3558	18.1744	18.1265	18.3671	18.0959	18.1775	18.1829	18.104	18.2393	18.1236	18.1368	18.1961	18.0758	17.9684	18.4207	18.204	18.0701
AE_mz_208.0667791	18.2384	17.8624	19.5614	17.9457	18.0649	18.3053	18.7659	17.9689	19.2542	18.5587	17.7245	18.3609	17.9832	18.6059	19.008	18.409	18.2183	18.6855	18.5711	18.2113	17.3547	19.9552	18.0212	18.9913	17.9347
AE_mz_208.151777	17.3214	17.3209	17.4127	17.4837	17.845	18.4201	18.3158	17.1546	16.5173	16.9431	17.4226	17.1796	17.2538	18.2947	17.2951	17.8946	17.5349	17.004	17.8814	17.9637	17.3934	17.7616	16.958	17.3382	17.5036
AE_mz_208.9180478	16.6926	16.2674	15.4837	16.9623	16.5804	15.8549	17.0969	16.5943	16.7705	16.6801	16.1044	16.6203	16.5209	15.6057	15.6211	16.2794	16.7914	16.7479	16.245	16.2211	16.253	16.5121	15.4267	16.8857	16.406
AE_mz_208.9413261	18.0204	17.2115	19.2546	18.3373	17.8714	17.6932	18.7199	18.9097	17.3165	19.0831	18.1238	18.2354	18.5365	17.8648	18.5191	17.655	18.0625	17.1857	19.0352	18.9856	18.1666	17.9569	18.5586	18.0258	18.2676
AE_mz_209.0519742	19.2653	19.6362	18.4044	19.2503	20.0536	19.7143	22.816	18.1575	18.6894	20.1833	19.1915	21.2934	21.1253	20.3449	17.9881	17.1805	22.296	17.9499	18.6682	21.8694	19.7426	19.1627	19.4772	19.0213	19.7282
AE_mz_209.1147835	16.8	16.276	17.0926	17.069	17.1447	16.9103	16.4878	16.5944	17.1111	16.797	16.7714	17.1225	17.136	16.7426	16.5587	16.9008	17.0115	17.342	16.3539	16.8927	16.8165	16.5954	17.0341	16.0722	17.1085
AE_mz_209.1148199	16.5881	15.7769	15.2271	15.5158	15.1651	15.2657	15.6884	15.6837	16.1102	15.7501	16.2475	15.8835	16.4818	15.6579	15.236	15.7988	15.8839	16.45	15.163	15.0411	15.8801	15.7422	16.3252	15.6187	15.2383
AE_mz_209.1147202	18.2016	18.4397	18.4702	18.521	18.4214	18.3619	17.9276	18.7265	16.8075	18.566	19.2668	18.1746	17.7123	18.5573	17.9577	18.9866	18.3786	18.6996	17.7551	18.6908	18.8289	17.5135	18.9923	17.9486	18.9241
AE_mz_209.1360218	17.3254	17.375	16.633	16.6129	16.7589	16.2469	17.5632	17.0394	17.312	16.4266	16.7635	16.8701	17.1702	16.9086	17.1752	16.8808	16.723	17.2919	16.9497	16.4248	16.5723	16.7157	16.9613	17.0076	17.7028
AE_mz_209.151163	18.1268	17.4476	18.8065	17.9263	17.6938	18.6028	17.7254	18.0615	18.1125	16.7362	18.9479	18.4741	17.266	17.7256	17.0953	18.089	18.4041	18.1183	17.4142	17.8587	17.3028	18.0566	18.3463	18.1962	17.713
AE_mz_209.1512273	15.5503	15.6567	15.8504	15.569	15.4796	15.9913	15.7179	15.8238	15.6706	15.7365	16.2025	15.7411	15.809	15.6806	15.6861	15.3484	15.666	16.2446	15.9387	15.9817	15.8575	15.8284	15.829	15.8224	15.7429
AE_mz_209.9718629	19.929	19.8945	19.2738	19.6558	20.2304	19.2078	20.0678	19.6305	19.6704	20.0449	19.6257	19.5671	19.3021	20.1211	19.5667	19.6273	19.6753	19.6708	19.7587	20.0684	19.238	20.2091	19.8817	18.9155	20.3301
AE_mz_209.9886295	13.2455	15.143	14.7825	15.0879	15.3341	14.7107	14.9664	15.1812	14.5881	15.4615	14.9807	15.2126	13.5172	16.0261	14.4413	15.2624	14.8789	14.4231	14.6686	14.2341	12.9819	16.2386	14.4647	16.0791	14.378
AE_mz_210.0793958	17.8599	20.0476	16.7897	16.7578	15.7129	17.1126	16.6991	17.5882	17.0052	17.6216	17.1138	17.421	19.123	17.1268	17.2158	17.3633	18.0464	17.4312	16.4781	17.3652	17.6431	17.6458	17.561	17.3341	17.7923
AE_mz_210.0793958.1	14.751	13.5691	14.1344	14.0431	13.7092	11.4881	15.8433	15.4297	12.5645	14.4484	15.5647	15.6119	14.173	14.6006	13.8453	14.1964	14.3953	14.2355	14.3876	14.7633	13.7478	13.7999	14.6434	14.2367	14.0375
AE_mz_210.1041872	16.9255	20.5569	19.4412	16.6562	16.9156	16.8985	17.0677	19.5047	17.784	16.8344	18.7819	17.3539	19.293	17.1908	16.3612	17.2537	17.6491	17.3186	17.9315	17.1046	16.3488	17.0242	18.38	16.8099	18.8131
AE_mz_210.1674902	16.3013	17.9138	17.2591	17.8535	18.0346	18.0669	18.2005	16.8281	16.5858	17.4677	17.1517	16.7214	17.4173	17.9083	17.6312	18.0124	16.9181	17.4836	17.2933	17.1905	15.8897	17.1668	18.3115	17.7414	17.8954
AE_mz_210.19392	18.8859	18.9865	19.0514	19.2818	18.7066	18.4998	19.2174	18.6206	19.4143	18.9116	18.8214	18.8882	18.8001	19.0453	19.1111	18.569	19.047	19.1438	18.8529	19.0907	18.7265	18.86	19.2184	18.7961	19.0111
AE_mz_210.19392.1	19.8344	20.1727	19.8154	19.8182	19.7932	19.5777	19.6382	19.2694	19.7127	20.0302	19.9418	19.9283	19.5402	18.9117	19.6674	19.2754	19.0988	19.6256	19.4132	20.8836	19.7785	20.425	20.9904	19.6255	20.005
AE_mz_210.9033235	16.2305	15.727	16.5411	16.2072	16.0167	16.2677	15.9679	16.2057	16.3021	15.9815	16.4194	16.3546	16.3751	15.6057	16.4135	16.6338	16.2206	15.5824	15.8513	16.6272	16.0313	16.0244	15.7201	17.391	16.0117
AE_mz_210.9187782	16.9659	18.1304	18.4306	17.0715	17.8483	17.6525	18.0061	17.0564	17.7361	17.7422	16.9843	16.7307	18.0498	17.5099	18.4971	18.3355	17.7553	18.2749	17.7156	17.4464	16.4688	17.7179	18.4039	18.0508	17.2321
AE_mz_210.9750584	14.3255	14.7337	14.8215	14.5492	15.8174	15.2256	13.6578	14.6233	14.5747	14.9362	14.0798	14.3633	14.8206	14.6742	14.6416	14.7476	14.6406	14.0988	15.1377	14.9451	14.2218	15.3234	14.6228	14.6688	14.6097
AE_mz_211.0008238	14.9164	15.2508	15.6059	15.03	14.9922	14.8641	14.4292	15.1904	14.9985	15.3074	15.0217	15.7167	15.0021	15.225	14.7309	15	15.0309	15.7156	15.4438	14.981	15.1004	14.1026	15.9024	15.1333	14.8168
AE_mz_211.0366608	16.5919	16.9822	17.0135	17.2573	17.749	16.8386	18.3313	17.1851	16.2966	17.1215	17.4786	16.8042	16.5549	17.117	17.0093	16.8543	16.9506	17.4442	17.1785	17.6667	17.3832	16.9156	17.1783	16.1573	17.8606
AE_mz_211.093837	15.5883	15.9637	15.6465	16.0132	15.86	16.0112	16.0543	16.2655	16.2526	15.2594	15.6188	16.0298	15.9723	15.7485	16.433	16.1399	16.3258	15.1918	16.1527	15.6634	16.2068	16.5708	16.1968	15.0209	16.0368
AE_mz_211.0938649	15.9052	16.0209	16.2022	16.4113	16.5853	15.4505	15.0841	15.6421	17.9886	16.8134	17.1506	16.7239	14.5741	16.6208	16.4251	16.1271	17.2901	15.7226	15.086	15.8317	17.1982	16.275	15.2014	16.4184	14.9952
AE_mz_211.130366	16.2855	15.3079	15.7326	15.7749	15.7959	15.5563	15.6574	15.2654	15.4543	16.1015	15.958	15.5549	15.5982	15.5949	15.4716	15.6935	15.2021	15.5782	15.0404	16.0711	15.6581	15.6502	15.5705	15.4259	16.0221
AE_mz_211.1303091	18.9083	18.8126	18.6871	19.5011	18.6628	19.265	18.3788	19.1864	18.8491	18.8404	19.0355	18.5841	19.6397	19.2505	17.0753	18.927	18.6759	18.6744	19.5018	18.9004	19.1709	18.7315	19.3038	17.5538	19.672
AE_mz_211.1668328	15.8171	16.0663	16.5104	15.3517	15.9181	16.4712	16.8787	15.8389	15.3921	15.179	15.9897	16.1571	15.852	15.9515	15.9416	16.0828	16.6401	16.0921	15.4711	15.2283	15.981	16.042	16.2516	16.2522	15.9616
AE_mz_211.166752	15.5373	15.6292	15.4856	15.5961	15.4324	15.4853	14.3478	15.6876	15.445	18.7797	16.3479	14.4757	16.148	15.5886	15.4727	14.5576	15.5864	14.8525	15.6711	17.1004	14.8591	15.1985	15.8223	14.8965	15.2451
AE_mz_211.1911633	20.7999	19.6587	20.8819	20.0893	20.0131	20.6424	20.5876	20.097	20.4866	20.2497	20.0467	20.8949	20.2249	20.788	20.2697	21.0173	19.2377	20.3632	20.2227	20.5796	20.1812	20.4429	20.4912	19.6615	20.7743
AE_mz_211.5109591	17.1412	17.2275	17.5381	16.6684	17.2462	17.404	17.3266	17.1063	17.3189	17.5743	17.1866	17.3998	17.2142	17.2835	17.1979	16.7952	18.0362	17.3133	17.0439	17.7456	16.9118	17.9394	16.2254	17.8526	16.7877
AE_mz_211.9252835	18.5276	18.9058	18.7041	19.0234	18.2494	18.7265	18.7871	18.4287	18.9119	18.5481	19.0197	18.5578	18.3606	19.0418	18.9176	18.5946	18.6958	18.774	18.6599	18.8022	18.6693	18.827	18.806	18.6856	18.4832
AE_mz_212.0407036	18.2282	17.6196	17.1065	16.9763	17.8478	16.3884	18.6765	17.681	17.3383	18.3939	17.9932	17.8776	16.6596	17.8029	17.893	17.2073	18.1414	17.4792	17.7099	17.8792	17.3259	18.7851	17.9955	16.2188	17.8041
AE_mz_212.0456241	18.5438	18.5052	18.67	18.5864	18.4377	18.7115	18.6857	18.6701	18.5008	18.6168	18.5529	18.8699	18.0758	18.8209	17.9094	18.678	18.5714	18.681	17.9347	18.605	18.3975	18.5023	18.8204	18.6152	17.7829
AE_mz_212.1944878	16.8179	16.3494	17.2638	16.9732	16.9815	16.9028	16.5622	16.0616	17.2968	17.0589	17.0635	16.3585	16.6986	17.0714	16.5768	16.681	17.1936	17.0458	16.6531	17.0593	17.0849	16.7007	17.2234	16.3698	16.8644
AE_mz_212.2097796	16.5706	17.1876	16.4087	16.4189	16.2429	16.4105	16.7601	16.4742	16.6885	16.3627	16.5117	16.99	16.6916	16.7529	16.1104	16.5881	16.7795	16.4839	16.5967	16.3821	16.5079	17.0625	16.7442	16.3049	16.4858
AE_mz_212.2094993	16.7321	16.5235	17.0102	17.0472	17.6929	17.0283	16.901	17.0919	17.1447	16.8464	17.3674	16.9761	16.1311	18.0789	17.6341	17.355	17.2159	16.9838	17.2758	16.8999	17.5808	17.2772	18.4325	17.4309	17.8742
AE_mz_212.9836391	17.3007	16.9924	17.3927	17.6093	17.3495	17.2842	17.3061	17.2674	17.4517	17.3803	17.2443	17.5238	17.2745	17.4076	17.2732	17.175	17.3629	17.3406	17.296	17.3569	17.321	17.1312	17.4854	17.3962	17.3968
AE_mz_212.9836854	18.4966	18.7108	18.6973	18.7288	17.7466	18.1658	18.777	18.3643	18.6164	18.5149	18.4593	18.676	18.4988	18.8357	18.199	18.0844	18.7995	18.7777	18.6449	18.5382	18.3829	18.618	18.6508	18.5552	18.4821
AE_mz_213.0159785	19.3576	19.3619	19.2992	19.577	19.3364	19.1589	19.4361	19.1356	19.6192	19.4128	19.2358	19.6129	19.1441	19.4602	19.4312	19.1994	19.3959	19.5699	19.2967	19.3357	19.153	19.3395	19.6107	19.3791	19.3161
AE_mz_213.0677418	18.5962	18.4866	19.0196	17.6065	17.5283	17.4906	17.6449	19.6263	16.4608	19.2607	18.5932	18.5976	18.512	16.1914	18.607	17.0726	19.2237	16.6135	18.3795	20.2502	19.2887	16.4573	16.4577	18.2344	18.9072
AE_mz_213.1090999	20.4532	19.1214	19.7763	18.8415	19.2542	19.6298	19.8717	19.9143	19.2268	18.6017	19.7435	19.7819	19.4835	19.3991	18.6379	19.5663	19.5893	19.8758	18.931	19.1348	19.0562	19.7127	20.4717	18.5597	19.4089
AE_mz_213.1079152	16.8726	17.5151	18.8116	19.0871	18.7527	18.6603	18.6822	18.9551	17.9339	18.0238	18.0106	18.0909	18.2143	18.4723	18.4985	18.5409	18.7927	19.0518	18.5143	17.7226	17.9769	18.5642	18.1817	18.0517	18.0988
AE_mz_213.1460161	16.9272	16.49	16.8869	16.3239	16.8282	16.7169	17.0728	16.9348	16.7363	16.7208	15.9924	16.6058	17.2812	16.628	16.2325	16.2419	16.9976	16.4681	16.8735	16.7442	17.5002	15.9801	16.8495	16.834	17.0892
AE_mz_213.1455664	18.4733	18.6893	18.9032	18.4402	18.3463	19.0967	18.4995	20.207	17.5752	17.5195	19.008	18.7548	18.9423	17.7161	18.9417	18.204	18.7772	18.828	18.9343	18.4966	19.1603	18.8241	19.0111	18.4876	19.4692
AE_mz_213.1573803	15.9615	17.0175	17.1818	17.3554	15.6932	16.8781	16.7485	16.8377	15.8016	16.6918	15.9186	17.1213	17.1213	16.1449	16.4488	16.5118	15.9903	16.5634	17.5616	17.2683	16.9192	16.3544	16.6197	16.6395	16.8152
AE_mz_213.1882461	17.847	18.7272	17.644	18.3414	18.4547	17.3832	19.0528	18.5038	16.707	18.5366	17.1956	19.0491	18.6397	18.3654	18.465	17.4172	18.802	18.8703	18.4396	18.0935	17.4319	18.105	19.1795	18.1614	17.9559
AE_mz_213.5219567	17.5604	17.6002	18.2073	17.8158	17.0795	18.2108	17.7239	17.7848	17.8198	16.904	17.8015	17.6204	17.7079	17.8845	18.2186	17.5654	17.6894	18.1912	17.6222	17.9625	17.6856	17.8768	18.0238	17.7609	17.6601
AE_mz_213.572861	15.3997	16.3134	15.0668	15.9245	17.0127	15.3545	16.6836	17.4462	14.2883	15.443	16.0648	16.0688	15.9932	16.0625	15.5072	14.3239	18.1127	15.605	15.9225	16.5871	16.2464	17.1267	13.4911	15.5962	17.1495
AE_mz_213.6093634	17.5364	17.4031	19.012	17.4753	17.4183	18.6577	15.4894	18.4219	17.9549	17.8738	17.451	18.1851	17.6909	17.395	17.5371	17.7028	15.6115	17.4053	18.1502	18.1719	17.9176	17.5884	17.4785	17.966	17.711
AE_mz_213.9804105	19.2584	19.4238	19.4369	19.5861	19.355	18.7181	19.4214	18.8789	19.4957	19.7061	19.1296	19.8237	18.7867	19.8057	19.2555	18.9774	19.4227	19.3342	19.3522	19.531	18.838	19.2522	19.5647	19.4298	19.3446
AE_mz_213.980373	16.3224	15.75	17.5656	16.331	16.1115	16.4059	16.4581	16.3625	16.4617	16.387	16.6523	16.3239	16.2232	16.5823	16.3183	16.8947	16.0414	17.0101	16.4586	16.2217	16.7047	16.1854	16.2552	17.0891	16.0378
AE_mz_214.2252258	17.212	17.2404	17.3724	16.7652	16.9541	16.6521	17.2419	16.9178	17.3971	17.0815	16.4826	17.524	17.3062	17.1017	17.2673	17.7269	16.8243	17.4756	16.8391	16.7866	16.8833	17.4346	17.7506	17.0421	17.0346
AE_mz_214.5502796	15.7386	15.8908	16.6567	15.6994	15.0557	15.4378	15.6592	15.4109	15.0931	16.6667	15.6954	15.7902	15.9393	17.1711	15.3104	15.3924	16.298	16.0459	16.225	15.9589	15.3418	17.0596	16.2969	14.9608	16.4665
AE_mz_214.9152393	19.8473	20.3612	20.2988	20.6206	19.9011	19.6752	20.518	19.9402	20.6561	20.2913	20.1104	20.2133	20.2543	20.6538	19.9045	19.8919	19.9683	20.6776	19.8419	20.3799	19.8063	20.126	20.6927	20.1955	20.2511
AE_mz_214.9508197	19.1595	19.0984	18.5029	19.0847	19.5622	18.6458	19.3865	18.3962	19.0991	19.5159	19.4777	18.9521	18.7142	19.3175	18.8635	18.7938	18.945	19.0098	19.0481	19.2631	18.5621	19.3825	19.141	18.5109	19.5383
AE_mz_214.9806768	15.748	15.6495	15.847	15.7249	15.6886	15.6944	16.017	15.2609	15.785	15.7495	15.627	16.0213	15.6956	15.6241	15.4399	15.9473	15.7632	15.4928	15.7545	15.9625	16.0696	15.691	14.6383	15.8439	15.7743
AE_mz_215.1251634	21.1095	20.3168	20.7187	20.8551	19.7467	20.7095	20.606	20.7743	20.6955	19.6457	20.9143	20.5263	20.5278	20.7976	19.6074	20.7538	20.1644	21.0987	20.2791	20.1487	20.5099	20.3398	21.1246	20.2876	19.7244
AE_mz_215.8947629	15.1851	15.3189	15.6401	15.3688	15.0894	15.1037	15.5952	15.4208	15.0936	15.3686	15.3621	15.334	15.1826	15.1474	15.3746	15.3864	14.9722	15.0637	15.5168	16.1088	15.2034	15.3156	15.2865	15.5996	15.4307
AE_mz_215.9807679	18.9816	18.6909	18.9734	18.8675	18.761	18.6978	18.996	18.4939	19.0826	18.8988	18.8349	18.9877	18.6011	19.062	18.7746	18.7506	18.7888	18.8165	18.8785	18.9124	18.755	18.884	19.0323	18.7707	18.8693
AE_mz_215.9808152	20.1926	19.8604	20.0082	20.2286	19.5086	19.8055	19.0557	20.5508	20.4535	19.8738	19.9629	20.2285	19.6898	19.88	20.0627	19.9252	19.9297	20.1143	19.802	19.6293	20.1185	19.9686	20.4823	20.1002	19.7751
AE_mz_216.0153562	16.9644	16.1892	16.0195	16.0368	16.0297	16.5638	16.8756	16.916	16.4666	14.3651	16.6195	15.6439	16.413	16.5479	16.6074	16.1164	17.4427	15.9692	14.8509	15.8558	16.426	16.9593	15.7162	16.6747	15.7379
AE_mz_216.1286354	19.5886	18.1013	18.1368	18.6971	18.087	18.5745	17.9902	19.1137	17.8984	17.8787	18.3808	19.8014	19.1013	18.0695	18.1333	18.7763	16.3251	19.2557	18.8517	18.8744	18.6152	18.2774	18.9312	18.6588	18.7479
AE_mz_216.9202439	20.7775	20.9189	20.4578	20.7636	20.9729	20.4265	20.9574	20.3535	21.2157	21.1267	20.4494	21.0238	20.1424	21.2295	21.2851	20.5789	20.8656	20.6056	20.7378	21.3426	20.6243	20.6723	20.9848	20.7492	21.0621
AE_mz_216.9787927	16.0157	16.6754	16.1351	16.0441	16.0112	16.6576	15.9889	16.4822	16.2054	15.9651	15.5773	16.3248	16.2025	16.4638	15.9058	16.026	14.9455	17.0931	16.5534	16.4917	16.2223	15.5298	15.7706	16.2308	16.2013
AE_mz_217.0794539	23.0323	23.5255	23.6143	22.6254	23.9121	22.4679	23.7392	23.477	23.2535	24.0288	22.8935	23.3447	23.9046	23.3882	23.4012	22.6062	23.4231	24.2788	23.2345	23.5888	22.3761	23.7596	24.2766	22.7696	23.9161
AE_mz_217.1024509	20.2433	21.0325	20.0693	18.4523	19.4087	19.7507	19.8064	20.8998	18.3859	20.8862	19.9089	21.0054	19.527	19.8998	20.848	19.8735	19.931	21.404	20.0474	19.7049	20.2497	19.9091	20.8852	20.1815	18.7906
AE_mz_217.1409861	16.2976	16.2567	16.2461	15.6985	16.2511	17.2526	15.6499	16.2603	15.2204	15.8313	16.2116	16.5809	16.4616	16.5156	16.2035	15.9247	16.0302	16.0794	16.5445	16.2616	15.2564	16.9335	15.9904	15.9592	16.2281
AE_mz_217.1773059	16.797	16.2755	15.8723	15.9419	16.0746	16.7104	16.4973	16.2368	16.0352	16.3304	16.2781	16.3338	16.7459	15.887	16.6067	16.2868	16.6985	16.6804	16.2829	15.9822	16.4637	16.5964	16.8428	16.2033	15.2846
AE_mz_217.177054	18.5053	18.2484	18.1387	18.1205	19.0531	18.4718	18.0629	19.0879	17.1039	18.5052	18.4605	17.9868	19.1293	18.002	17.9163	18.5921	18.4754	18.7221	18.0513	18.4503	17.7073	17.6684	18.5857	19.3352	17.9641
AE_mz_217.9178506	15.9985	16.0427	16.1929	15.9045	16.2051	16.2044	16.2858	16.3548	16.1118	16.293	16.2065	15.8194	16.279	16.1819	16.2638	15.8005	16.2132	16.0526	16.1461	16.1992	16.265	15.1741	16.2451	16.3375	16.2242
AE_mz_217.9514793	16.658	16.5092	16.5106	18.0004	17.4183	16.7943	16.5846	16.4664	17.5044	17.0481	16.8782	16.611	16.578	16.6074	17.9133	16.2501	16.8328	16.5555	16.4835	17.0514	17.1301	16.7643	16.6307	16.9664	16.8006
AE_mz_217.9780796	16.8679	17.2787	16.4765	16.7441	16.5632	16.7334	16.7935	16.7601	16.8191	16.6183	16.6393	16.7847	16.7206	16.8046	16.7449	16.7832	16.7623	16.7885	16.986	16.7112	16.7267	16.8262	17.0309	16.8818	16.5424
AE_mz_217.994531	13.9884	15.0681	15.2262	16.3543	15.4034	15.6893	15.0894	15.5778	15.3143	15.9162	15.0391	15.6065	16.0454	15.5855	15.9749	16.2912	14.334	15.6107	15.2506	15.3735	15.3831	15.459	15.4373	15.8037	15.3187
AE_mz_218.0826262	19.4252	20.0089	20.094	19.0156	20.336	18.9538	20.198	19.8106	19.6718	20.5524	19.3873	19.8477	20.2707	19.7934	19.8938	19.0074	19.7705	20.8037	19.6174	20.0626	18.7184	20.1035	21.0264	19.0839	20.3427
AE_mz_218.1361546	18.6618	18.2853	18.0747	17.2267	17.4535	18.6265	18.2222	18.4915	17.613	17.173	18.2022	18.0038	18.2261	17.7598	17.5558	18.0534	17.8442	18.2397	17.521	17.8788	18.3795	18.0729	18.2028	17.7552	17.7158
AE_mz_218.9173111	18.7635	18.511	18.2636	18.4571	19.1677	18.6428	18.5008	18.1686	19.027	19.0044	17.91	18.5857	18.1614	18.9251	19.3671	18.2512	18.5951	18.595	18.4003	19.453	18.9705	18.6064	19.1308	18.2044	18.8729
AE_mz_218.936886	16.1571	15.7831	15.9754	16.8295	16.1288	16.3567	16.8839	15.4212	15.3153	16.5113	16.6798	16.2844	16.51	15.0873	15.2404	16.3186	15.7669	16.0614	16.0149	15.8898	16.2687	16.1287	15.8385	15.5153	16.2542
AE_mz_218.9816145	20.6381	20.4293	19.9029	20.4961	20.4314	19.7564	20.7552	20.1674	20.4147	20.8006	20.2515	20.4233	20.0123	20.8418	20.3878	20.0027	20.354	20.3654	20.3984	20.6639	19.9629	20.8285	20.7184	19.7585	20.8093
AE_mz_219.0238634	18.7826	19.0001	17.9899	17.1722	19.6653	18.0422	19.1611	18.4913	17.9234	19.5295	18.4125	18.8702	17.8552	18.3784	19.3439	18.3061	19.0251	17.9218	18.329	19.3055	18.3125	18.5518	18.9097	17.6852	19.4443
AE_mz_219.0514607	15.9149	15.8454	15.7764	15.8854	14.6102	16.1817	16.3578	16.2751	16.2362	15.4912	17.7987	15.8312	15.7618	15.375	16.1486	15.4773	16.0134	15.362	16.0869	17.2692	16.1437	15.0958	16.6148	16.0172	15.3074
AE_mz_219.0684245	15.7525	16.2757	15.4681	15.0656	16.3275	15.3227	15.674	15.9787	15.7745	16.1722	15.2541	15.9923	16.0885	16.0566	15.9896	15.6827	16.2634	15.8018	15.4179	16.1453	15.6166	15.9809	15.2593	15.8875	16.3494
AE_mz_219.0804184	18.4823	18.3022	18.2877	18.3928	18.5831	18.6427	18.5071	18.6105	18.2832	18.7985	18.8417	17.2537	18.7975	18.6912	18.9731	17.9504	18.4661	18.6322	18.64	18.783	18.4556	18.3039	18.7608	18.5666	18.633
AE_mz_219.083756	16.5468	17.0022	17.278	15.8612	17.3874	15.7426	16.9921	17.194	17.314	17.3069	16.5832	16.6237	17.3848	17.569	16.8354	16.8975	16.6425	17.4698	16.5044	16.8833	15.6663	17.1734	17.9425	16.4845	17.3504
AE_mz_219.0949258	17.9261	17.8981	17.8498	17.363	18.0354	17.6246	17.8134	17.6606	17.2276	18.4698	17.7224	17.5144	17.0419	18.3797	17.7515	17.4442	18.0064	18.1602	17.8966	18.0016	17.197	17.9217	19.4011	16.3953	18.4825
AE_mz_219.1200524	17.4467	17.0175	17.2324	17.3385	17.0599	17.5805	16.8014	17.1074	17.0924	19.1512	17.4556	17.201	17.63	17.8513	17.2954	17.6724	16.7894	17.7679	17.4228	18.5418	17.8483	17.3719	17.7171	17.6131	17.6315
AE_mz_219.1718791	17.768	17.7322	18.3687	17.8077	17.7289	18.0942	18.231	17.9446	17.2912	17.519	17.8561	17.9874	17.8251	18.0306	17.6585	18.1667	18.2033	17.6639	17.1905	18.5694	17.6526	17.8096	17.8731	17.7657	17.6765
AE_mz_219.1928789	15.7616	15.2657	15.8155	15.7977	15.7406	15.1293	15.7395	15.5632	15.9667	15.9522	15.6416	15.8578	15.6884	15.8286	15.8328	15.6106	15.7838	15.7456	16.3217	15.8663	16.6491	14.6911	16.4476	15.2819	15.6286
AE_mz_219.645578	17.8031	16.8997	18.3286	16.2742	17.7136	17.5011	16.642	17.6345	16.9253	17.0564	17.6068	17.1763	17.7833	16.6796	18.1277	16.6091	17.6166	17.1625	16.8943	17.3537	17.5653	16.7954	18.1738	15.859	16.5352
AE_mz_219.9256525	17.8447	17.72	17.8992	18.0998	17.5514	17.5922	17.7597	17.7776	17.313	17.8098	17.5467	17.7493	17.3034	17.7713	17.8027	17.399	17.5422	17.7553	17.7576	17.7527	17.2804	17.8702	17.5905	17.8958	17.9459
AE_mz_219.9256967	11.3772	17.828	15.3881	15.1339	14.498	12.5738	13.7495	17.073	16.1251	13.9491	12.1181	15.775	13.1268	15.6464	15.6118	14.2505	15.9781	16.0563	14.6203	12.8795	16.3925	15.3183	14.8625	15.4575	13.4527
AE_mz_219.9485114	16.3822	15.391	17.1489	16.7465	15.9271	15.7046	16.0894	16.5041	17.0037	16.1078	16.3414	16.4742	16.224	16.6275	16.2907	16.559	16.4989	16.4821	16.4517	16.5266	16.6484	16.4767	16.3249	16.4137	16.4262
AE_mz_219.9734883	16.3455	16.913	17.6129	16.9489	16.8992	16.4508	17.038	16.9787	17.0628	15.8116	17.1348	17.248	17.2071	16.4553	16.2502	16.4445	16.7183	16.9909	17.1511	16.034	16.6382	16.9152	17.2205	16.9065	16.5068
AE_mz_219.973441	15.5431	15.4448	15.2969	15.3403	15.6998	15.6773	15.3429	14.6028	15.3067	15.7285	15.8535	15.5448	15.9073	14.9407	15.2961	15.2714	15.5118	15.1748	15.5053	15.3005	15.4223	15.2637	15.1024	15.6637	15.3088
AE_mz_219.9849262	15.4723	15.6304	15.252	15.0527	16.3621	14.9625	15.7285	15.6085	15.1134	16.2695	15.4374	15.3432	15.2975	15.4607	15.6185	15.6314	15.5098	15.1974	15.7385	15.4953	15.2257	15.8592	15.4865	15.0732	15.8436
AE_mz_220.0863742	23.3413	20.1435	22.5375	19.5763	22.6944	20.1002	25.9607	20.5255	20.7974	21.2318	20.8807	21.4637	21.8094	21.4726	23.2928	19.0158	24.5589	19.8433	20.8155	24.2283	20.7852	22.2051	22.9625	19.3535	23.1897
AE_mz_220.6169356	17.2075	18.2268	18.697	18.1276	18.5533	17.6504	19.2341	18.3195	17.1452	18.3729	17.0711	19.0475	18.8336	17.7005	18.0279	16.7337	19.7446	17.9062	18.3169	19.2802	18.1347	19.1573	17.3772	17.0772	19.4847
AE_mz_220.9321577	20.9006	21.3611	20.786	21.1405	21.1262	21.0082	21.3414	20.4806	21.7486	20.8652	20.6437	21.3175	20.789	21.8445	21.0235	20.9856	21.1659	21.3076	21.2178	21.0685	20.6415	21.1517	21.6916	20.865	21.2941
AE_mz_220.9652016	18.4021	16.8649	18.6262	15.0845	13.8646	17.1402	16.5566	16.8792	15.9302	16.6044	16.3526	18.3188	16.3111	17.1758	15.619	18.8056	17.3905	17.9415	14.7521	16.0381	19.0215	13.4134	17.749	16.1274	17.7675
AE_mz_221.0143739	19.5086	19.6362	17.2466	19.9845	19.0149	19.402	19.1817	19.9754	19.5964	18.2953	18.4578	18.9111	19.3246	19.7979	19.068	18.7222	19.7279	19.9498	19.0256	19.2378	19.2117	19.447	19.885	18.9521	19.5827
AE_mz_221.0718178	17.5557	16.8427	17.078	17.1119	16.2832	16.5059	17.4118	15.9558	18.2964	17.1824	17.0764	16.3071	17.2298	17.2585	17.2779	16.6398	17.0773	17.4368	17.359	16.9933	17.1664	17.2111	17.029	17.2065	17.1164
AE_mz_221.0757733	19.0953	18.6034	18.4634	17.6593	18.0453	18.3726	18.6907	18.8697	17.6345	18.5043	18.5173	18.6374	18.4038	18.5399	18.2885	18.7796	18.4393	18.6652	18.5202	18.0763	18.8433	18.2433	18.882	18.2863	18.1809
AE_mz_221.0896175	21.5552	15.7147	19.1568	14.7857	20.5686	15.911	22.1452	17.8275	18.2722	18.0841	17.5919	18.943	16.8981	18.5155	19.5288	17.0626	21.0357	17.6724	18.039	20.8602	18.7751	18.5189	19.3691	16.2066	19.7818
AE_mz_221.15086	19.6396	18.8638	18.7306	18.5693	17.8946	18.7645	19.131	18.9168	18.4402	18.8318	19.0548	19.1211	18.8381	18.8115	18.7876	19.2537	18.7884	19.2288	18.7428	18.232	19.1549	18.6173	19.4402	18.5711	17.6593
AE_mz_221.1874219	15.8758	15.859	15.7989	14.7632	15.1572	16.0936	15.2092	15.5996	15.1282	14.9554	15.8126	14.7374	15.7815	15.1679	15.5337	15.8462	15.6233	15.2491	14.8019	15.6636	15.1428	16.0159	16.0721	15.4386	14.2945
AE_mz_221.9257217	20.0538	19.965	20.0027	20.3136	19.7976	19.7214	20.1663	19.6451	20.3524	19.8893	19.8326	20.2234	19.6635	20.3263	19.897	19.8245	20.1144	20.2344	19.9238	20.1758	19.7883	19.9999	20.3925	20.0571	20.0083
AE_mz_221.9257008	17.1194	14.9401	15.9765	15.5997	15.0476	14.304	15.0839	16.5925	14.5504	16.9078	15.7745	15.0506	14.9154	16.9097	15.9187	16.6647	15.2477	14.6119	16.9161	14.586	14.4196	14.6141	16.6779	15.0964	15.1801
AE_mz_221.9912953	17.181	15.1606	15.3834	15.5068	15.1277	15.0927	15.7846	15.1974	16.9457	14.6628	17.4475	15.0705	15.558	16.7096	14.9597	15.0085	14.8171	17.1471	16.0326	14.8511	16.5388	16.3771	14.728	14.7225	16.0569
AE_mz_222.0654241	17.6812	15.7658	15.5172	16.2543	17.5706	16.7396	15.9206	16.4549	16.4249	18.6193	16.9887	16.3238	16.8982	16.5974	17.1987	16.6073	16.6747	17.2838	16.4583	16.3157	16.3416	17.1182	17.6554	16.962	16.3275
AE_mz_222.0832966	21.7998	19.2339	20.602	19.6197	21.0856	19.6248	23.8454	19.0429	18.9823	19.3553	21.2251	20.912	19.2759	20.5756	20.5928	19.3487	22.4113	19.4693	19.5916	22.2286	18.688	20.516	21.2936	19.0164	21.3339
AE_mz_222.1673012	16.1882	16.6866	16.465	15.7214	16.3184	17.442	16.8883	15.8921	15.7935	15.9842	16.5734	16.517	16.5551	16.6376	15.4309	17.0286	17.2238	16.3362	16.1317	15.7643	15.7951	16.4372	16.7664	16.7551	16.9102
AE_mz_222.927032	18.6525	18.0015	15.8262	16.7895	17.8873	17.1523	17.9953	17.1357	18.4277	16.3377	16.5557	16.767	19.6728	16.5028	16.6343	16.8432	18.2854	17.1421	16.2435	17.9981	16.8137	17.1021	16.5102	18.6591	16.8348
AE_mz_222.9584557	18.3419	18.3622	18.4126	18.6602	18.1291	18.2865	18.506	18.2717	18.8453	18.501	18.2565	18.4468	18.1909	18.525	18.3471	17.3021	18.4061	18.388	18.2789	18.3042	18.2292	18.4193	18.4504	18.3552	18.1115
AE_mz_222.9743817	14.8721	14.0351	14.5521	14.7506	14.9985	14.497	14.5129	14.5532	14.3694	14.7902	15.1371	14.8241	14.505	14.7178	14.9325	15.2237	14.3169	13.7394	14.5248	15.4152	14.5449	15.5663	14.1572	14.5093	14.8221
AE_mz_223.0099318	16.7927	16.9809	18.0613	17.7064	17.9843	17.323	17.6001	17.8745	17.435	17.7037	17.9144	17.2859	17.5025	17.682	17.1415	17.3327	17.5881	17.3221	17.7674	17.6953	18.0654	17.1546	17.8471	17.51	17.3648
AE_mz_223.0341421	17.8617	17.4098	17.3433	16.4073	17.2139	17.3236	17.3837	17.6577	16.5064	17.3213	17.4986	17.5386	17.1227	16.8842	17.2138	17.0058	17.1865	17.7504	16.8647	17.0646	16.9779	17.0649	18.0542	16.5603	17.4507
AE_mz_223.0611941	16.2704	16.5344	15.9786	16.5502	15.9716	16.0065	16.76	15.9781	16.0803	15.8857	16.8471	15.9291	16.3497	15.8311	16.0207	15.8424	15.8626	16.1058	16.285	16.5457	16.0052	16.348	16.2332	15.56	15.9406
AE_mz_223.0609884	16.7473	16.7334	18.7159	16.7869	16.7417	17.9834	16.7141	17.0297	17.0983	17.2851	17.4824	17.9256	15.7533	17.1497	17.2834	16.8301	17.1806	17.0589	17.7014	17.3633	18.3903	16.9912	17.1418	16.9874	17.1534
AE_mz_223.0939312	19.6485	19.0155	17.9176	18.4834	19.4948	19.1095	18.9679	18.1703	19.0138	19.3757	19.2843	18.9366	18.3464	19.0867	19.0759	19.0347	18.7772	18.515	18.9227	19.3452	19.215	18.8944	18.6468	18.4482	19.5305
AE_mz_223.0939794	18.1317	17.5544	18.1311	17.5751	18.1111	17.5856	18.0617	17.5999	17.7461	18.0241	16.8442	18.0133	18.318	17.8493	18.2712	17.7157	18.1824	18.0419	17.2944	18.2191	17.8897	17.8186	17.2936	18.0723	17.7038
AE_mz_223.1150042	15.8721	15.8965	16.0309	16.311	16.0554	15.8746	15.9742	16.2079	15.9499	15.8596	16.3152	15.9696	15.9961	15.6076	16.049	16.0037	16.2431	16.1765	15.586	16.6188	16.1245	15.657	16.1463	15.6909	15.5891
AE_mz_223.1303591	17.3518	17.9636	16.9326	16.349	17.3362	17.7085	17.2871	17.108	16.7444	17.0392	16.0603	17.2163	17.2472	16.8857	17.5661	16.8164	17.2153	17.536	17.4946	16.7444	17.3733	17.6222	16.8439	17.1428	16.3871
AE_mz_223.1302376	18.4576	19.8852	18.1157	18.1702	18.0633	18.5429	18.2863	18.4827	18.282	18.7798	18.7031	18.8262	18.2703	18.2274	17.7697	18.7761	17.5852	18.9307	18.0699	17.7923	18.551	17.9103	17.8814	18.2603	18.2616
AE_mz_223.1514253	16.7759	17.6322	18.2125	17.4984	16.4669	18.3294	17.5347	16.9608	17.6755	17.1046	15.7227	17.0278	18.103	18.1135	17.9291	17.5997	18.045	17.4131	17.5072	17.7631	16.465	16.9126	17.4941	17.274	17.5754
AE_mz_223.1666916	16.6203	15.679	16.6264	15.1181	16.0128	16.2873	15.8686	16.7895	15.6606	16.213	16.4422	16.235	15.9365	15.6507	16.5986	16.568	16.8098	15.816	15.468	16.0466	16.2949	16.679	15.287	15.9194	16.027
AE_mz_223.5649213	16.5298	17.6384	18.7562	19.3849	19.0921	17.856	18.8555	19.6625	18.3453	17.9897	20.6749	18.2103	17.0321	18.1437	17.811	17.5217	17.761	18.8241	19.7109	17.8306	20.3992	20.1629	17.5795	17.6683	17.7002
AE_mz_223.9262637	19.4673	19.3378	19.7468	19.8311	19.2643	19.106	20.0057	19.0197	20.4185	19.3071	19.5134	19.7782	19.2367	19.8862	19.8681	19.0543	19.2795	19.9365	19.4039	20.1063	19.4743	19.3933	20.6257	19.5886	19.0578
AE_mz_223.9605939	20.1468	19.9955	19.4593	19.8982	20.6547	19.3677	20.3003	19.796	20.0264	20.3881	19.8407	20.0381	19.6241	20.4324	19.9953	19.6512	19.9487	19.9682	20.0047	20.2746	19.5688	20.4105	20.2887	19.2574	20.4818
AE_mz_223.960606	15.1213	15.7374	14.4344	15.5252	15.4033	15.4455	15.5967	15.0856	15.0358	15.4394	15.659	15.6044	14.9114	15.3299	15.195	15.105	15.4864	14.7733	15.1775	15.506	15.1307	15.3591	15.5337	14.8374	15.4125
AE_mz_223.985731	20.6041	20.6345	20.907	20.5602	20.9232	20.4894	20.8875	20.3499	21.1186	21.1173	20.7978	21.0298	20.3664	20.9078	20.9184	20.6498	20.7556	21.056	20.5681	20.7727	20.6313	20.5924	20.924	20.6201	20.6664
AE_mz_223.9855508	21.7115	24.5906	24.674	25.0943	25.2531	25.4224	25.8012	25.3975	23.4511	25.6256	21.4265	25.717	25.4238	23.0635	22.903	24.8953	24.9604	24.9844	24.9545	24.9855	24.896	24.9362	22.2364	24.9856	24.9972
AE_mz_224.0090865	18.122	17.1186	18.0101	17.8573	17.7922	18.2665	17.9255	17.0147	17.5947	17.8271	17.9338	18.0602	16.9641	17.8247	17.2353	17.538	17.6519	17.9521	17.5126	17.4839	18.1045	16.7924	18.1563	17.7635	17.7707
AE_mz_224.0972318	16.9752	16.8088	17.0149	15.2967	17.1353	16.6275	16.4905	16.7145	17.2727	16.8366	16.7612	17.5182	16.9309	15.7681	16.1284	17.4385	16.837	16.3168	16.5316	16.6884	17.7482	16.9315	16.9681	16.9268	16.2728
AE_mz_224.1830767	18.9926	18.4824	18.124	18.9127	18.6483	18.8641	18.7881	18.7813	18.5009	17.7819	18.6312	18.6827	19.0155	18.5975	19.1825	19.3878	19.2109	18.1464	18.5431	18.5879	18.0528	19.42	18.5742	18.3225	18.8338
AE_mz_224.9297032	17.2323	17.8147	17.2466	18.1578	17.9196	17.7027	17.8507	17.2225	18.1411	17.9661	17.8215	17.3489	18.0495	18.174	17.2981	16.6687	17.665	18.14	17.967	18.0216	17.6285	17.95	17.5315	18.0612	17.592
AE_mz_224.9301702	18.1943	15.9996	11.8078	13.2014	17.0958	17.885	13.0816	15.0213	14.1973	12.6558	13.2278	15.0728	12.6236	15.1399	14.5549	15.0596	13.5583	14.6769	12.822	15.6345	13.6985	14.9569	13.5876	15.0704	13.6187
AE_mz_224.9567617	19.1236	18.2129	19.052	19.1143	18.5145	18.7795	18.3775	18.7468	19.2892	19.2231	18.575	18.8775	18.8385	18.9647	19.1133	18.5587	18.858	18.9791	19.2042	19.1851	18.7638	18.6374	19.1759	18.6438	19.0266
AE_mz_225.0035716	15.6239	14.1752	14.3088	12.2083	11.5011	14.0274	14.1678	14.0091	14.3984	12.1694	12.9507	14.3357	11.9377	14.781	14.2518	13.3859	13.3115	13.0767	15.4297	16.4816	13.5192	14.4727	14.9183	12.9198	13.8578
AE_mz_225.0441161	20.8285	20.7301	20.8292	20.4905	20.5973	20.2712	21.0844	20.4047	21.0138	21.0556	20.6165	21.1756	20.4428	21.0644	20.6619	20.4492	20.7542	21.1043	20.6907	20.8505	20.4567	20.7498	21.0754	20.4769	21.0079
AE_mz_225.0883951	17.9273	16.9596	17.368	17.1333	15.6883	17.0574	17.2252	16.9538	16.225	17.0149	16.5244	17.2241	17.2157	16.4879	17.4162	17.5288	17.4911	17.6376	17.0279	16.7585	16.9284	16.9896	17.2402	17.3838	16.1078
AE_mz_225.0887298	14.9039	13.0076	12.5478	15.1262	15.0422	12.4523	15.5823	12.387	15.0834	14.3668	15.8066	14.3588	14.0042	16.0029	13.6024	12.4576	17.0001	12.5744	11.8752	18.4338	19.8037	14.209	14.0851	12.6971	12.4417
AE_mz_225.1095091	18.7019	18.5914	18.6476	18.7032	18.5941	18.2236	17.8403	19.0847	18.2537	18.7962	17.4827	18.3371	19.6751	19.0121	18.3993	19.0259	19.2675	17.5873	19.4815	17.3449	20.0281	18.4974	17.4735	18.492	18.5363
AE_mz_225.1458876	16.0988	15.6522	14.917	16.0048	15.7182	15.1643	16.156	16.0415	15.6971	15.3137	15.5273	15.5587	16.5922	15.6514	15.6308	15.9829	15.5534	15.5096	16.4005	16.2447	15.5599	15.4758	15.4676	15.8577	15.664
AE_mz_225.1458613	19.186	18.2558	18.589	19.1715	18.2444	18.0812	18.8221	19.2243	17.7312	18.4098	18.695	18.4767	18.9163	18.69	17.9535	19.1315	18.0246	18.335	18.2965	18.3135	18.7179	18.2414	17.8175	18.8791	19.2373
AE_mz_225.1936061	17.0953	17.0908	17.069	16.9873	17.0159	16.7217	17.2035	16.8693	17.04	17.1327	16.8947	17.3048	16.8963	17.5523	16.7517	16.95	16.63	17.3913	17.0131	17.0338	17.2353	17.0571	17.168	16.6511	16.8013
AE_mz_225.9090448	17.2951	17.4582	17.4437	17.3577	17.3914	17.2527	17.5004	17.3574	17.6698	17.4235	17.3834	17.4442	17.3724	17.4597	17.3983	17.2592	17.3939	17.4583	17.3921	17.4414	17.3408	17.4094	17.6292	17.2962	17.3332
AE_mz_225.9841968	17.8096	18.4506	17.2602	17.4664	17.5468	17.4747	17.5363	18.164	17.0929	18.4227	18.6717	17.9808	17.0876	17.339	17.1981	17.4325	17.7064	16.9416	17.4946	18.2423	17.6185	18.3777	17.443	18.292	17.296
AE_mz_225.9850032	15.0988	16.9428	15.0917	17.5931	15.1685	15.8146	16.4691	15.98	17.1242	15.8634	15.8464	15.4202	15.8833	15.6487	16.1985	15.4275	15.6066	16.8256	15.3805	18.2227	16.6139	16.1319	17.7055	16.1082	14.6936
AE_mz_226.009691	15.609	15.5617	15.5792	15.4369	15.5587	15.5909	15.5521	15.9468	15.5058	15.5274	15.639	15.363	15.6238	15.4356	15.7169	15.7306	15.6739	15.7089	15.2273	15.7454	15.5888	15.6304	15.5485	15.5523	15.4099
AE_mz_226.0783138	15.8954	16.2388	16.3179	11.2636	13.6716	15.1563	15.0804	15.6087	14.873	15.9913	15.506	16.0451	15.676	15.1192	16.5037	15.0797	16.7276	17.1863	14.282	17.2247	15.4363	13.044	14.0675	15.9869	16.676
AE_mz_226.1564108	16.6629	16.6084	15.8799	15.9111	16.3781	16.1857	16.4408	16.0715	16.6206	16.4244	16.1016	16.2991	15.8424	16.5617	17.0039	16.3061	16.1638	17.0934	17.0257	15.5021	16.262	16.237	15.4963	16.1443	17.0715
AE_mz_226.1568059	12.9787	17.5123	15.122	13.9872	14.829	13.5629	14.6259	15.2631	17.1831	15.6529	14.9728	15.0509	15.5261	12.5403	14.8204	13.7323	16.464	14.2069	14.5884	14.6655	15.2863	15.1469	15.0992	14.5195	15.3136
AE_mz_226.5747395	16.7987	16.9593	18.0863	18.7441	16.2227	17.475	17.6256	17.3789	18.3742	17.5429	17.46	17.8257	17.5732	18.1607	16.6782	17.5285	17.8202	18.4633	17.9542	16.5417	17.163	17.4532	18.0421	17.9703	17.4372
AE_mz_226.6171187	17.438	17.4038	17.5694	17.7279	17.5005	17.5073	17.5323	17.6241	17.6092	17.5084	17.4247	17.5269	17.6476	17.4369	17.4091	17.4867	17.584	17.4585	17.5527	17.4692	17.3933	17.5293	17.7242	17.4508	17.5919
AE_mz_226.9492348	25.1786	25.3514	24.6807	24.5545	25.4851	25.1548	24.8409	25.0701	24.5924	25.3515	25.1965	24.7818	25.008	24.7896	25.2684	25.2525	24.9693	24.6276	24.8949	25.1695	25.253	25.0871	24.5914	24.7131	25.3017
AE_mz_227.1251455	20.251	19.7773	20.1425	19.243	19.3692	19.7257	20.1031	20.232	19.2108	19.3661	19.7633	20.2258	19.9458	19.3375	19.3004	19.8482	20.0591	20.0655	19.1431	19.563	19.467	19.8206	20.4846	19.2084	19.3759
AE_mz_227.1616514	16.2963	16.6162	16.8193	16.9187	16.229	17.0528	15.7434	16.7311	16.5645	16.6333	17.2661	16.6795	16.4816	16.4429	17.1178	16.5883	16.1204	16.7767	17.1368	16.92	16.5557	16.6348	17.0689	16.6086	15.9437
AE_mz_227.1616023	17.9018	17.4674	17.6932	17.0344	16.9575	17.3597	17.0502	17.7636	17.2126	16.8329	17.5769	17.3385	17.4374	17.5644	16.3081	17.1362	17.6783	17.8211	17.2796	17.5273	17.411	16.8931	17.1615	16.7805	17.5166
AE_mz_227.1857781	17.8891	17.8561	17.4515	16.4179	15.3526	17.3606	16.1854	16.7647	18.6658	17.6156	16.7845	16.7651	17.1153	17.3614	17.2025	17.6699	17.3902	16.7223	16.0712	17.6372	17.0719	17.0569	17.4059	17.2903	17.265
AE_mz_227.185946	17.7448	18.4321	16.5144	17.927	16.4168	17.0696	17.1566	16.5609	16.5169	17.7337	17.2305	16.8615	16.6476	17.0045	16.864	17.2454	16.9511	17.3831	18.3542	16.8622	17.0391	16.6547	18.5177	16.4947	16.8472
AE_mz_227.1859096	18.4471	19.2001	19.6654	19.0901	18.1145	19.4727	18.9808	18.2193	19.1453	19.8963	19.5896	18.5598	18.4264	19.5507	18.58	19.3586	19.6821	18.8469	18.6083	18.7195	17.8712	18.8184	20.1297	19.2764	18.8091
AE_mz_227.9467632	17.8617	19.797	19.4202	19.3257	20.0226	19.6467	20.4157	17.8499	20.1593	20.5274	19.3943	19.7484	19.0676	20.0828	19.618	19.7382	18.4361	18.1417	20.2824	20.4084	19.5186	19.8757	19.6795	19.3918	19.9572
AE_mz_227.9525113	19.589	19.5587	19.0805	19.2158	19.8394	18.998	19.7138	19.1358	19.7618	19.744	19.2563	19.4993	18.8188	19.8952	19.869	19.3633	19.5244	19.3819	19.4646	19.8229	19.2248	19.6501	19.6832	18.8772	19.8332
AE_mz_227.9801652	19.9722	19.4392	19.8497	19.7292	19.8463	19.2313	19.78	19.9136	19.7014	19.4363	19.8737	19.8558	19.3915	19.5589	19.9556	19.7815	19.4503	19.6274	19.5707	19.735	19.6995	19.0193	19.5115	20.0848	19.7763
AE_mz_227.9800605	20.5354	20.5246	20.5902	19.9961	21.6314	19.698	21.4311	20.3836	21.1843	20.1784	19.9583	20.3808	21.8054	18.7904	21.5925	19.3653	20.2388	21.3728	20.163	19.3875	20.4228	19.676	19.9355	21.1765	21.3154
AE_mz_228.1334037	17.8043	19.264	17.7082	19.4762	17.8611	17.2771	17.6984	18.9927	18.1434	17.9894	18.4991	17.6409	19.0772	18.0367	17.9333	17.8757	18.2656	18.3913	17.884	18.2964	17.9784	18.0843	18.1535	18.0548	18.0875
AE_mz_228.2296391	20.927	20.8586	20.8673	21.0694	20.8553	20.7431	21.1677	20.5356	21.2372	20.954	20.7733	21.0757	20.6656	21.1706	20.9241	20.7202	20.9756	21.0373	20.8622	21.05	20.6302	20.8621	21.2554	20.8932	20.9613
AE_mz_228.8962278	15.2832	16.2325	15.414	15.3287	15.5553	15.33	16.1519	15.6147	15.0457	15.5625	15.6557	15.4806	15.5175	15.3927	15.8008	15.7818	15.3051	15.8508	15.2434	15.1943	15.6014	15.3979	15.3127	15.5795	15.8525
AE_mz_228.9532681	17.9708	18.2106	17.9538	17.7533	18.476	17.7178	18.0384	17.627	17.6817	18.6561	17.8116	17.5779	17.582	18.247	18.0333	16.7255	17.9823	18.0298	17.5471	18.7955	17.7812	18.0138	17.9599	17.982	18.2944
AE_mz_228.9647014	16.7528	17.6156	16.9888	16.3688	17.9502	16.5994	17.9399	16.8408	17.2462	17.6054	17.2237	17.3236	17.7362	16.4113	16.9898	17.2789	17.6194	16.5172	16.4345	17.557	17.2957	16.4223	17.7574	17.4377	17.5847
AE_mz_228.9837869	13.7533	13.3861	15.0724	14.0235	14.8975	14.0658	12.8236	14.0108	14.106	14.3971	13.7983	14.4566	13.1366	14.5294	14.2036	14.5003	14.3283	14.9113	13.2116	13.9732	14.5286	14.2968	14.8216	13.353	13.9225
AE_mz_229.0833434	15.9929	15.6724	15.3567	15.9036	15.9177	15.6786	15.4202	15.64	16.2979	15.8924	15.3806	15.6596	16.3173	15.5255	15.8846	15.5833	16.2438	15.8185	16.3583	15.2669	16.2199	16.0243	16.0431	15.1158	15.6979
AE_mz_229.1098543	19.0128	20.7408	18.3285	19.3416	19.7215	19.485	19.7554	19.4304	19.7799	19.768	19.7522	19.5304	19.0967	19.5983	19.4305	18.8247	20.0054	19.7993	19.923	20.4438	20.4139	19.5654	19.8736	17.9293	19.577
AE_mz_229.140615	24.1754	23.8826	23.6372	23.4048	23.2037	23.9277	23.6353	23.8887	23.7837	23.0162	24.0044	23.7003	23.8366	23.7297	22.9261	23.9975	23.5134	23.9989	23.5202	23.172	23.8981	23.5829	23.9204	23.5704	23.2114
AE_mz_229.1828845	16.6874	15.998	17.1749	16.311	16.1769	16.6102	16.5246	16.3332	16.547	16.5557	16.25	16.3694	16.3932	16.8462	16.4258	16.7457	16.9393	16.4231	16.9993	15.3908	16.5757	16.3704	16.7786	15.2202	17.1068
AE_mz_229.1827534	18.5291	16.9129	16.9113	16.9375	18.8457	17.1583	17.353	19.1453	16.9887	16.2073	17.0715	17.1388	17.0231	17.1475	16.7887	16.9511	17.0113	17.2816	17.2064	16.9678	17.1888	18.0428	16.7146	17.8554	17.3449
AE_mz_229.2329556	17.8987	17.7884	17.8097	17.985	17.7412	17.7427	18.0836	17.6992	17.8115	17.8264	17.7829	17.9196	17.9198	17.6892	17.8012	17.827	17.8499	17.9508	17.7961	17.9552	17.6838	17.7517	18.0573	17.7096	17.8198
AE_mz_229.2327799	15.5936	17.1451	16.5906	16.6742	16.5786	16.6288	16.0015	16.4098	16.1866	17.1042	15.9273	16.7776	16.9512	16.8689	16.7303	16.563	16.2472	16.9472	16.7562	16.4677	15.9804	17.1823	16.3931	16.7206	16.6667
AE_mz_229.9039799	15.4713	15.0591	15.2291	15.6741	15.1451	14.989	15.4952	16.457	15.2693	15.1135	16.0584	15.7705	14.9949	14.038	15.3024	14.8929	15.5126	15.5502	15.2833	14.5307	15.2908	15.3037	15.2344	15.2966	14.6967
AE_mz_229.9305192	16.3207	16.284	16.1511	16.6357	16.3452	16.1719	16.2944	16.1079	15.9545	16.4085	15.8295	16.1661	16.3939	16.4277	16.1902	16.3894	15.5972	16.3311	17.1017	16.6788	16.3103	16.3081	16.354	16.3025	16.4938
AE_mz_229.977781	14.8221	15.0815	13.4537	14.4109	14.8112	14.6083	15.5817	14.4051	13.2614	13.982	14.8625	14.4954	14.6398	15.2706	14.4304	14.9729	14.2763	13.8483	15.5293	14.7797	14.5291	14.4131	14.2656	15.5868	14.3846
AE_mz_230.0930872	18.2839	18.813	17.6364	17.0503	18.349	17.8406	18.0752	18.008	17.4767	19.3533	17.708	18.1591	17.3391	18.6107	18.2782	18.0487	18.4144	17.85	17.358	18.2532	17.5458	18.2773	18.3611	17.154	18.8605
AE_mz_230.143897	21.255	20.966	20.6929	20.4554	19.809	20.6009	20.7927	20.6825	21.1798	19.6705	20.7125	20.9153	20.4786	21.1128	19.8255	20.7298	20.3016	21.0558	20.5706	20.221	20.8306	20.5966	21.0927	20.8193	19.8965
AE_mz_230.9593585	18.8063	18.6993	17.9833	18.5872	19.1171	18.1513	18.9743	18.6564	18.6586	19.0521	18.5353	18.5888	18.3429	18.9923	18.525	18.4222	18.5248	18.5282	18.6357	18.9797	18.3448	19.0927	18.7904	17.9761	19.0614
AE_mz_230.9798005	18.9838	18.8088	18.4949	19.0088	19.0659	18.6489	19.7921	18.8197	18.0054	18.6424	18.6896	18.9254	18.9603	18.3987	19.1303	18.513	18.5806	18.8975	18.8614	19.2993	18.7909	18.6325	19.1141	18.5118	19.1421
AE_mz_231.057651	18.7775	18.6989	18.5151	18.2293	18.176	18.4412	18.5232	18.5019	18.349	18.3693	18.5268	18.5536	18.1328	18.6431	18.2267	18.5067	18.0359	18.4489	18.3056	18.8877	18.4662	18.5355	18.6388	18.2655	18.1085
AE_mz_231.0583782	14.1845	14.4435	14.9662	13.3053	16.0655	14.5434	13.8923	15.431	14.1861	14.7202	15.4252	13.6845	14.0658	14.455	14.4284	13.5504	14.4362	15.108	14.7685	15.0419	13.4496	14.6509	14.9054	13.7589	14.9893
AE_mz_231.0949573	18.1878	18.0659	17.8714	17.3517	18.3484	18.0098	18.1689	17.9868	17.7661	18.242	17.9965	17.9771	17.7341	17.8156	18.1822	17.39	18.2856	18.1361	17.943	18.0708	17.783	18.182	18.073	17.6995	18.3453
AE_mz_231.1199085	19.4062	18.4246	19.3055	17.96	18.2243	18.6844	19.2669	19.1085	18.3023	18.3633	18.9355	19.1003	18.6263	18.6387	18.4837	18.7748	19.0594	19.0459	17.8454	18.7351	18.8179	18.5289	19.6611	18.2472	18.3245
AE_mz_231.1175851	15.7495	16.4063	17.0404	16.6907	16.6852	16.8279	17.1642	16.5692	16.2183	16.5735	16.5799	16.4901	16.8834	15.9353	16.777	16.1462	16.8917	16.7109	15.908	16.5782	16.6247	16.6795	16.1957	16.7938	16.0159
AE_mz_231.1564324	15.3719	16.0554	16.0738	16.128	16.4818	16.1378	16.1585	16.2072	16.4306	16.1564	16.4494	16.1277	15.8709	15.9492	15.7512	16.2363	16.075	16.0157	16.1171	16.109	16.0561	15.8445	15.6894	16.4476	16.0705
AE_mz_231.9681837	17.4273	17.1726	18.4322	18.0302	17.883	17.7654	17.6159	16.6639	18.7664	17.898	17.4414	18.3019	17.3746	18.3903	17.8752	16.9302	17.7662	18.2752	17.8992	18.3742	17.4644	16.6546	18.3894	18.6555	17.7666
AE_mz_232.1515965	19.0492	18.8137	19.7106	19.0312	18.9889	18.4978	19.525	18.9999	19.9941	19.0108	19.1062	19.4432	18.6696	20.2398	18.6294	19.6242	19.2033	19.526	19.0087	18.7866	19.387	19.9402	19.4207	19.4727	17.8552
AE_mz_232.8940409	20.1883	20.4518	20.2499	20.0459	20.4959	19.8025	20.4456	19.9414	20.5195	20.2689	20.126	20.499	19.8439	20.3597	20.4794	19.8592	20.4507	20.3934	19.9075	20.5185	19.7991	20.1788	20.6741	20.2033	20.3031
AE_mz_232.9649642	17.6499	17.147	17.151	17.0559	17.1306	17.0298	17.1567	17	17.1715	17.4652	17.1212	17.143	17.1586	17.223	17.1621	17.1469	16.9143	17.2596	17.3019	17.2124	17.2394	16.9982	17.3318	17.2631	17.1253
AE_mz_233.1357151	20.2235	19.5327	19.7274	19.3524	18.8941	19.865	19.4879	19.8923	19.8532	18.7543	19.7399	19.528	19.6919	19.9654	18.7032	19.9695	19.3028	20.0016	19.6489	18.9456	19.7372	19.2941	20.0975	19.4613	18.7975
AE_mz_233.1721399	15.1037	15.4471	15.8743	15.4898	16.1149	15.2775	15.3534	15.6427	15.7131	15.6638	15.8361	15.5559	15.3157	15.6926	15.3917	15.8385	14.5305	15.7283	15.3924	16.374	15.5701	15.6263	16.4131	14.7316	15.7422
AE_mz_233.9570343	17.7007	17.6283	17.206	17.4089	17.5832	17.1694	17.7206	17.5317	17.4312	18.0038	17.4789	17.3982	17.3595	17.8196	17.4842	17.3774	17.4901	17.4001	17.5761	17.7745	17.273	17.9805	17.6457	16.8745	17.8967
AE_mz_233.9793539	16.9293	16.9126	16.4865	16.4888	17.4527	17.0164	18.4425	16.802	14.6448	16.6562	17.0687	16.394	17.219	15.9465	17.6567	16.1848	15.9179	16.8804	17.28	17.8178	17.4058	16.7006	17.1283	15.5123	17.661
AE_mz_234.0985013	15.8915	15.7659	16.7589	15.7989	15.7689	15.6772	15.5126	15.5318	15.7369	15.7659	14.557	15.9924	15.9311	15.5639	15.9955	13.9389	16.8364	15.8475	15.7862	15.8359	16.0069	15.2036	16.0927	15.7735	15.7121
AE_mz_234.8710546	15.3598	15.0928	14.5419	15.2499	16.0357	15.104	15.6008	14.9911	14.7617	16.1375	15.537	15.4145	15.082	15.4271	15.2388	15.1597	15.2382	15.4733	15.4664	15.2667	15.0333	15.8024	15.2633	14.6869	15.828
AE_mz_234.8909492	18.1641	17.7116	17.113	16.9077	17.9333	17.6445	17.5857	17.2653	17.6905	17.3283	17.3004	17.7702	16.8283	17.9307	18.0526	17.08	18.1281	17.6855	17.6574	18.0299	17.5062	17.8074	18.0174	17.0372	17.3591
AE_mz_234.9051738	15.188	15.1851	14.9623	15.6283	15.867	15.0633	15.3902	15.4532	14.4685	15.3786	15.5339	14.9009	14.8688	15.5677	15.4591	15.2088	14.97	14.9787	15.7449	15.6258	15.0129	15.9234	14.9708	14.9641	15.7946
AE_mz_234.930598	16.6312	16.5556	15.9713	16.3829	16.9934	15.7441	16.4775	16.4054	16.9582	16.598	16.5429	16.2578	16.2873	16.6909	16.4928	16.2489	16.5188	16.4138	16.5698	16.7212	16.4	16.9553	16.5418	15.7901	16.857
AE_mz_234.9408538	16.7178	16.9937	16.9115	17.1075	17.2266	16.7187	17.3026	17.1353	17.0055	16.3944	17.0596	16.075	17.3274	17.8364	17.286	16.3899	17.6289	17.6419	17.0171	16.7418	17.5881	16.4951	16.8976	16.4678	17.7014
AE_mz_234.9539714	17.9159	17.7711	18	18.638	18.2734	17.9619	17.9479	17.8182	18.6034	17.9713	17.9379	17.788	18.2535	18.2774	17.9662	18.0564	17.9682	17.983	18.0785	18.227	17.8119	18.3023	17.9785	18.0169	18.2261
AE_mz_235.0897519	18.387	17.6935	17.1046	17.5511	18.9776	18.6544	19.2403	16.518	16.8364	17.9648	18.4229	18.8478	17.3399	17.4327	18.3993	17.653	18.1191	17.2473	18.4003	18.2129	17.433	18.7503	16.9858	18.264	18.7677
AE_mz_235.1300052	15.6892	15.6353	15.5494	15.4999	14.936	15.2288	15.0647	15.3777	15.6275	15.9583	16.057	15.3772	15.5897	15.2903	15.8905	15.4902	15.5304	16.285	15.3332	15.2255	15.693	15.6642	15.9082	15.3022	15.6162
AE_mz_235.1664598	18.2449	18.0395	18.3888	18.2825	18.8696	18.3604	18.5273	18.236	18.4863	18.4415	18.0845	18.3279	18.9433	18.3922	18.0899	19.2924	17.7589	18.2406	18.3901	18.2431	18.4246	18.365	18.5606	18.0874	18.5674
AE_mz_235.20293	20.1536	19.4101	18.4773	15.9639	18.6493	18.3103	18.7797	17.8728	19.3835	17.9782	18.5939	18.5163	18.481	19.2991	17.6993	18.302	19.2588	17.7803	18.2174	18.1991	19.087	17.8505	17.753	19.0483	18.3076
AE_mz_235.8838708	15.8566	15.7797	16.2134	15.585	15.675	15.7897	15.8426	15.6271	15.8138	15.8802	15.7504	15.9365	15.9032	15.8222	15.8795	15.5191	15.993	15.9182	15.759	15.6792	15.8684	15.535	15.9653	15.7859	15.7501
AE_mz_235.9135828	15.1481	14.9544	14.7035	15.1889	15.6692	15.5523	15.6379	15.037	14.999	16.1352	15.2138	15.2377	15.1027	15.3486	15.8035	15.3751	15.272	15.1551	15.3024	15.2249	15.4002	15.4104	16.0084	15.382	15.451
AE_mz_236.0778169	18.3211	16.1814	17.8862	17.6695	17.8516	17.9994	17.834	18.2313	18.4157	16.7886	17.5767	17.7292	17.5324	18.6173	18.1888	17.6115	18.8118	19.173	16.1431	16.919	17.0497	18.0378	17.2107	16.8284	18.1514
AE_mz_236.0932922	19.6139	19.217	16.5309	19.0454	16.1374	16.9079	19.1385	19.3397	18.6028	15.7064	18.2966	18.0467	17.8994	17.2303	17.2866	19.6937	17.6426	16.7284	19.2067	16.3737	18.6369	18.0889	18.8547	16.5583	18.0963
AE_mz_236.1175624	16.5551	15.7227	15.8257	15.4385	15.5785	15.5555	15.6047	14.835	15.9208	15.2759	15.8547	15.3869	15.9801	15.2196	15.6552	15.0045	15.7728	15.5965	15.7262	15.0287	16.3632	15.0318	16.4437	15.4952	14.9746
AE_mz_236.1697881	16.9881	16.6364	16.9781	16.7768	17.347	17.0148	17.0259	17.0249	16.6612	17.063	16.8692	16.8094	16.8198	17.1409	17.0973	16.8417	16.9143	16.9297	16.9368	16.9946	17.0127	16.9445	17.0006	17.0109	16.9115
AE_mz_236.1828091	18.3369	17.1008	18.4117	18.1022	17.8552	18.6128	17.5895	17.9552	17.1805	18.0312	17.8247	18.0912	18.3327	18.1648	17.659	17.9552	18.3237	17.8874	17.3423	17.6843	18.8285	18.6839	18.9369	17.4727	17.2149
AE_mz_236.1825853	16.6745	16.6418	17.797	16.4911	16.0754	18.8058	17.1139	14.112	16.9366	16.7207	17.4436	16.476	16.2199	16.9528	17.3835	16.7034	16.6311	17.8581	17.9664	14.2404	18.1791	14.4847	18.0096	16.112	14.8701
AE_mz_236.2063249	16.4593	16.6144	16.384	17.2785	16.8854	17.0121	16.1558	16.7464	16.725	15.696	16.9622	16.5576	16.9424	16.4973	16.789	16.5055	16.7861	16.3369	16.419	17.1613	16.0071	17.3848	17.1214	16.5354	16.5929
AE_mz_236.2062787	15.8123	15.2338	15.7258	15.7996	15.8982	14.5281	13.7197	17.0856	14.1846	17.0552	15.3977	15.9486	15.4138	15.4628	15.9908	15.7737	15.5084	16.335	12.832	12.8182	12.6145	12.4985	19.2382	20.2009	12.6293
AE_mz_236.9059338	16.2067	18.3743	17.9717	18.0282	18.2898	16.2412	18.4939	16.3039	18.3581	18.6373	18.1698	17.8127	17.5993	18.3087	17.208	15.615	17.9865	18.5068	18.0476	17.9846	15.4822	18.3285	18.4281	17.2897	18.1087
AE_mz_236.9357576	18.6105	18.5124	18.6048	18.5073	18.7898	18.5756	18.5674	18.488	19.4313	18.3679	18.7524	18.6587	18.4739	18.9616	18.9513	18.4683	18.7452	18.7497	18.5402	18.6141	18.6049	18.4371	18.8114	18.7677	18.5451
AE_mz_236.9359979	21.8827	21.7973	20.5112	22.3627	22.2228	21.2141	22.274	21.4951	21.8321	21.5779	21.3219	21.3239	21.5036	22.2574	21.5748	21.5198	20.5876	21.1825	21.7047	22.3598	21.5581	21.6904	21.4723	21.541	21.4349
AE_mz_236.9541703	19.6339	19.4225	18.9576	19.3996	19.3399	18.9044	19.8103	19.2152	19.3564	19.9249	19.3007	19.3962	19.022	19.7555	19.3054	19.235	19.2749	19.2958	19.409	19.6695	19.2158	19.719	19.5049	18.8605	19.7992
AE_mz_236.9782603	15.6104	15.4385	15.4428	14.9665	15.2778	16.063	15.5284	15.0243	15.1583	15.281	15.6324	15.7408	15.2452	15.2659	15.1134	15.2048	15.531	15.0504	15.2963	15.0749	15.4339	15.1409	16.1083	15.1372	14.8959
AE_mz_237.1141782	21.7552	21.8151	21.7553	21.8508	21.8006	21.5419	22.0242	21.6201	21.91	21.9069	21.5425	21.939	21.5833	21.9316	21.9727	21.6213	21.7692	21.8455	21.6824	21.9888	21.5752	21.5885	22.215	21.6784	21.8544
AE_mz_237.1305275	16.2377	16.1896	16.2113	14.2154	16.1855	16.2196	15.5905	16.6207	15.5461	15.5597	14.8622	14.8335	16.4915	16.8338	16.3578	15.979	16.2412	15.7	16.3031	15.8859	15.4867	16.3628	15.679	15.9235	16.4247
AE_mz_237.1460547	15.6308	15.8155	15.831	15.8737	16.2849	16.5737	15.9608	15.5423	15.5338	15.2188	15.6534	15.3094	15.7717	15.8117	16.046	15.7049	16.0991	15.7966	15.8619	15.7655	15.765	15.4468	16.2141	15.9903	15.9187
AE_mz_237.1669426	14.9043	16.0565	16.6015	17.0569	16.8769	16.6554	16.2483	15.4118	16.9005	16.2516	16.368	15.6492	16.1962	16.3798	15.8586	16.4891	16.5559	16.1469	15.7653	16.5619	14.4645	16.4166	16.9445	16.7332	16.7105
AE_mz_238.096684	26.5143	23.5545	25.4422	21.8009	26.1459	23.5597	28.437	24.5201	22.9069	24.4292	23.9037	24.3193	24.2235	24.7114	25.8657	22.9196	27.6912	22.6989	22.826	27.2278	24.2398	25.2893	25.2202	22.7549	26.2164
AE_mz_238.1175579	19.7965	19.7384	19.7415	19.7948	19.7546	19.6091	19.9265	19.5529	19.8567	19.8793	19.6195	19.9257	19.559	19.9375	19.8721	19.5172	19.7719	19.8959	19.7305	19.9232	19.5625	19.5628	20.1209	19.6887	19.8947
AE_mz_238.1622099	16.5657	16.7593	16.1873	16.3781	15.9677	16.6191	16.4803	16.6505	15.8003	16.5372	17.0456	16.5785	16.1686	16.1616	16.1593	17.3811	16.8895	16.3703	15.9285	15.9928	16.0774	16.9554	16.4983	16.4604	16.3148
AE_mz_238.1984594	18.1272	16.7625	18.2688	17.3984	18.0579	18.8619	18.0582	17.8645	18.197	17.4399	18.0105	18.5292	18.0208	17.9225	17.9656	17.5577	18.7237	18.1921	17.6316	18.0276	16.2911	18.8192	18.2219	18.8748	17.8367
AE_mz_238.225133	16.7063	16.5811	16.6595	17.2406	16.6344	16.9378	17.1347	15.5592	16.9541	16.6592	16.6032	16.6562	17.1196	16.8525	16.9441	16.8755	16.6107	16.7447	16.7803	17.2639	17.406	16.2572	16.0701	17.1169	16.6141
AE_mz_238.2251148	17.6733	15.5606	18.4081	16.7675	17.7797	16.4662	17.035	18.1144	16.3365	17.5111	18.7785	16.9513	16.8057	15.9772	18.1559	15.9065	19.371	16.7534	17.215	17.3431	18.7097	18.4984	16.7371	16.2387	16.9427
AE_mz_238.9248338	18.6273	18.6386	17.9362	18.4132	18.768	18.0203	18.6328	18.4096	18.504	18.88	18.3669	18.2854	18.1771	18.7262	18.3318	18.2913	18.3943	18.3715	18.4302	18.695	18.1968	18.8256	18.4568	17.8328	18.8732
AE_mz_238.9404685	16.2717	16.1155	15.8694	16.1941	16.0379	15.9898	15.7073	16.0948	16.468	16.008	16.4343	15.8915	16.19	15.5364	16.1849	16.2081	16.0923	15.813	16.2658	15.9336	16.1204	16.1194	16.164	16.3362	15.7736
AE_mz_238.9498006	18.0726	18.0103	18.0178	17.9919	18.5536	17.7866	18.2413	18.0853	17.7464	18.4921	18.0287	18.0163	17.851	18.3372	17.9747	17.8294	18.0234	17.9372	18.1485	18.3663	17.8367	17.9394	18.2222	17.6842	18.3468
AE_mz_239.0061893	16.7683	15.4014	14.6702	15.2607	17.4093	16.9406	16.4671	16.3704	15.9075	16.4062	16.1869	16.1974	16.2635	15.8902	16.59	16.7781	15.9842	16.4273	15.4089	16.7095	16.7297	16.5815	16.1552	16.1442	16.457
AE_mz_239.032337	15.9639	17.0404	17.5341	17.2489	17.3264	17.3323	17.2813	17.3109	16.3995	17.3882	16.6144	17.3872	16.9112	17.856	16.6696	17.6941	17.2012	16.5955	17.9178	16.3951	17.6672	16.6946	17.3985	17.0715	16.7631
AE_mz_239.060979	17.1941	17.6779	17.6647	16.7275	18.2309	16.7977	17.738	17.598	17.2956	17.9626	17.417	17.3812	18.0472	17.3473	17.4672	16.9906	17.3944	18.5372	17.3132	17.7151	16.3867	17.954	18.5466	16.8982	17.9609
AE_mz_239.1000502	23.6007	20.0164	22.6649	19.9495	23.2136	20.2186	25.995	20.6258	20.388	21.6968	21.071	21.5397	21.4217	21.6208	23.1399	19.5396	24.4741	20.8662	20.258	24.1467	20.9813	22.2712	23.1444	19.2998	23.1474
AE_mz_239.1250568	17.2249	17.2313	17.2296	17.2252	17.2203	16.9877	17.2274	17.1949	17.3956	17.2962	17.7531	17.3072	17.3457	16.5969	17.4365	17.1594	17.5617	17.1669	17.5391	17.1193	17.5979	17.256	17.2317	17.4171	17.2378
AE_mz_239.1461984	16.1897	15.7196	16.0533	16.377	15.066	15.9203	15.783	16.2648	15.8286	15.2876	15.4466	15.8447	15.0544	16.8634	16.565	15.3617	16.0979	15.7915	15.7827	16.3673	15.6127	15.7694	15.7398	16.4737	15.9322
AE_mz_239.1463018	18.9451	18.8221	19.0759	18.3368	18.3697	20.7011	15.1858	19.5354	19.1553	19.3811	18.7122	19.1755	20.1487	19.5265	15.1126	20.0701	18.361	19.0271	15.0751	18.6408	18.1157	17.0439	20.6338	18.4975	18.1979
AE_mz_239.1614165	21.4344	20.9649	20.8606	20.6849	20.5796	20.8443	21.3239	20.9377	20.695	20.7595	21.0604	21.0566	20.9117	20.9936	20.5086	21.0642	20.7578	21.2948	20.8424	20.4189	20.9639	20.925	21.5838	20.5488	20.4866
AE_mz_239.2342236	17.8231	17.3886	16.8059	16.3368	18.0553	16.9809	17.5944	17.5457	16.6027	18.3887	17.281	17.4261	17.0179	17.0161	18.1155	16.8727	17.8158	17.0189	17.0616	17.9163	17.1553	17.3741	17.0424	16.8697	18.1225
AE_mz_239.932713	15.5838	15.7754	15.7933	16.1742	16.3333	15.9671	15.9682	15.7117	15.5457	15.9797	16.0768	16.0368	15.5307	15.9937	15.5645	16.1571	16.5285	15.4636	15.5928	15.1454	15.9319	16.3567	14.8884	16.3521	15.621
AE_mz_239.9638239	18.04	18.0319	18.0395	18.2855	18.0314	18.0219	18.101	17.9383	18.1567	17.6731	18.1728	18.0879	18.0191	17.9405	18.0039	18.0617	17.968	17.9569	18.0312	18.1079	17.9496	17.9679	18.1235	17.9359	18.0401
AE_mz_240.0401977	18.1779	17.0327	18.3347	18.1884	18.2556	18.2381	17.7075	17.9119	17.9526	17.8723	18.177	18.2679	18.1164	18.2929	18.2504	17.4548	18.3016	18.441	18.2468	17.7179	17.9448	17.7482	18.4783	18.3816	18.1026
AE_mz_240.0936706	24.7977	21.6599	23.8907	20.1505	24.2852	21.6014	27.0831	21.9367	21.1435	22.6881	22.0877	22.9251	22.1478	23.0686	24.2421	20.7556	25.9394	20.9621	20.9179	25.574	22.0327	23.5494	23.8651	20.6163	24.758
AE_mz_240.1779142	17.6313	19.3429	18.5346	18.4235	19.553	18.5479	18.0895	19.7519	17.7345	17.7884	18.7644	19.7961	18.5783	19.1274	19.0749	19.9769	19.6288	18.2141	18.5982	19.0827	18.8498	19.8914	19.1509	18.8067	18.3531
AE_mz_240.9221947	16.5078	16.8121	16.3496	16.0935	17.0385	16.2737	16.6692	16.2418	16.9041	16.7344	16.5328	15.9669	16.2635	17.1242	16.348	16.1941	16.4675	16.2469	16.4527	17.1949	16.7032	17.2224	15.5852	16.4553	16.9307
AE_mz_240.9470983	15.8371	15.1738	15.1695	14.344	15.7008	15.53	15.926	15.1034	14.2178	15.0059	15.2599	14.8205	15.4404	15.7526	16.0169	15.3362	15.2773	15.8101	14.7261	15.4111	15.0046	15.3021	15.474	15.4551	15.5982
AE_mz_241.0283152	20.7828	21.0518	19.969	20.0211	20.94	19.9005	20.746	20.0727	20.7893	21.3112	20.2934	20.5967	20.1282	20.7209	21.1875	20.4845	20.6763	20.6037	20.4298	20.771	19.8485	20.6556	20.9168	19.8258	21.0874
AE_mz_241.1405326	19.1723	18.9726	18.6134	18.8477	19.5324	19.3437	19.1161	19.5896	18.4276	18.6519	19.239	18.6411	19.3847	18.9856	18.7931	19.2131	19.1178	18.9992	18.7017	18.9215	19.1385	19.013	19.0589	19.5118	18.4021
AE_mz_241.140467	16.2712	15.2616	16.1676	15.894	16.4628	16.08	15.8325	16.2797	15.3192	16.6975	15.9819	15.838	16.0279	16.1218	16.1024	16.1367	15.9353	16.0931	16.2441	16.1506	15.9548	15.9824	16.0992	16.1361	15.7277
AE_mz_241.1811978	16.0433	16.0248	16.5471	16.0446	15.8619	16.4405	16.7238	15.9855	15.8635	15.8561	15.7839	16.1522	16.0411	16.4985	16.4506	16.0214	16.5661	15.659	16.9769	16.1281	16.208	16.3805	16.2549	16.2222	16.0735
AE_mz_241.2190605	16.7188	15.6919	16.4084	16.3209	16.2699	15.379	16.0309	16.6121	16.3113	17.0002	16.2519	15.7225	16.4922	16.4977	16.8198	15.6629	16.1913	16.2072	16.4738	17.093	16.8803	16.4971	16.0799	15.3548	15.866
AE_mz_241.8830536	15.4388	15.6014	16.6983	15.7506	15.8293	16.3618	15.7888	15.9372	15.94	15.5728	16.0234	15.7884	16.3908	15.8853	15.5144	15.9606	15.7557	15.3534	15.4993	16.1576	15.9782	15.8773	15.7643	15.8047	16.0193
AE_mz_241.9975706	15.3779	15.1283	15.1627	14.66	16.2564	15.4939	14.9422	14.7825	15.132	16.0747	15.2485	15.2184	15.1072	15.4179	15.1024	14.9527	15.2065	15.1133	15.4426	15.5003	15.0795	15.778	15.0048	15.041	15.8353
AE_mz_242.0317724	21.4032	21.3481	21.5456	21.7936	20.7599	21.3791	21.5379	20.7712	22.4206	21.4512	21.5814	21.7701	20.9408	21.9939	20.9024	21.2479	21.3403	22.099	21.5567	20.9111	20.7789	21.8361	21.7216	21.5383	21.2221
AE_mz_242.1142879	18.2928	16.6081	17.3676	17.8436	15.7752	17.3792	17.0739	17.7114	16.3495	17.5072	17.9857	16.8745	18.024	17.4226	15.9123	17.644	16.7052	17.498	17.3522	16.3784	18.0745	17.0126	18.054	17.0712	15.7498
AE_mz_242.2452036	15.3567	15.9405	15.7328	15.7622	16.0301	15.7068	16.0867	15.4104	15.5705	15.5935	15.8047	16.189	15.2123	16.2355	16.0672	15.5579	15.6714	15.2977	15.6482	16.0764	16.0056	16.0922	16.1153	14.9364	15.1827
AE_mz_242.9227118	24.113	24.3495	23.9271	23.7199	24.5205	23.9149	24.1728	24.1586	23.9637	24.4652	24.0634	24.1548	24.1587	23.9573	24.333	23.9873	24.2085	24.1229	23.9575	24.4207	23.8653	24.2035	24.3063	23.8439	24.3616
AE_mz_243.0034894	20.1116	20.6123	20.5878	20.6726	20.2541	20.2592	20.7234	20.1703	20.8015	20.5078	20.3481	20.6393	20.185	20.7555	20.5791	20.2274	20.5009	20.6	20.3807	20.6308	20.2178	20.4817	20.8632	20.4262	20.3869
AE_mz_243.0350385	20.3188	20.3049	21.0189	21.7679	19.2479	20.3412	20.949	20.1092	21.3554	20.9422	20.6327	20.7876	20.6968	21.4726	19.9483	20.2797	20.3033	21.4967	21.4161	19.8673	20.3855	21.0437	21.4124	20.8874	19.8566
AE_mz_243.1174135	15.9707	16.878	17.5769	16.8868	17.1927	16.5357	17.4133	16.4982	17.7968	17.1531	16.6449	16.6496	17.7144	16.8045	16.9744	16.992	17.4671	16.9129	16.8507	16.743	15.6135	16.3804	17.6217	17.2774	17.9692
AE_mz_243.1183736	18.6254	18.4056	19.4643	18.5061	18.5667	18.2289	19.0425	19.1027	18.8836	19.5132	18.0273	19.4633	19.8962	18.7988	18.921	19.18	18.3254	19.0054	19.1632	18.6311	18.7945	18.7132	18.8484	19.0657	18.9327
AE_mz_243.1560739	21.356	20.757	20.7371	20.3413	20.43	20.8085	20.8247	20.8874	20.798	20.4845	20.8191	20.9087	20.8737	20.9435	20.3027	21.0412	20.5113	21.2157	20.5975	20.2831	20.8795	20.922	21.5276	20.4793	20.0302
AE_mz_243.9260776	18.5577	19.1268	18.8454	18.7955	19.2248	18.701	18.9715	18.4456	18.87	19.2953	18.7521	18.8396	18.5881	18.8323	19.1137	18.335	19.0093	18.9611	18.7217	19.1071	18.4458	18.9048	19.3477	18.6708	18.9599
AE_mz_244.0273144	17.5894	17.5756	17.4848	17.6319	17.0879	17.7203	17.5986	17.2782	17.937	17.3156	17.4954	17.5511	17.5167	18.0979	16.8895	17.125	17.0558	18.0177	17.4563	16.5743	17.2994	17.7379	17.7587	17.4303	17.0143
AE_mz_244.1594212	18.1496	17.4655	17.5769	16.7073	16.5194	17.1719	17.4374	17.1957	17.4896	17.1792	17.0033	18.3677	17.1528	19.0979	15.7766	16.7502	17.7849	18.1691	17.1168	17.5949	17.1117	16.9241	17.5873	18.4234	15.949
AE_mz_244.1879485	15.6743	18.5105	13.8797	12.306	15.437	11.8382	16.2496	13.798	15.7109	17.459	14.6723	14.6671	14.6839	17.2042	16.025	18.02	15.6547	15.1288	11.8317	15.5627	14.6183	14.1942	17.3847	12.6478	16.3634
AE_mz_244.2355892	18.8064	19.2635	19.4155	18.8879	18.2608	19.1137	18.9949	18.9777	19.091	19.3904	19.4704	19.6419	19.0795	19.0402	18.5775	18.9209	19.465	18.6061	18.686	18.6864	18.7928	18.88	19.8813	18.9996	18.6827
AE_mz_244.9208129	20.041	20.2511	19.9504	19.4863	20.6573	19.7655	20.5164	19.7668	20.1955	20.4305	19.7892	20.4243	19.9356	20.2853	20.3457	19.8077	20.1524	20.1788	19.7591	20.6023	19.7624	20.2337	20.6519	19.6901	20.2179
AE_mz_245.0738789	18.7074	18.8351	18.2965	18.3498	19.1218	18.6953	18.8294	18.5854	18.6378	18.9804	18.7677	18.6907	18.0346	18.8167	19.0114	18.5733	18.7319	18.4583	18.2082	19.2867	18.4611	18.5337	18.912	18.2987	19.1035
AE_mz_245.0965932	15.0271	15.4451	15.4423	15.4457	15.8775	15.601	15.7403	15.2031	15.1297	14.9351	14.9602	15.2506	15.5654	15.0148	15.0998	15.7784	15.2798	15.2462	15.7771	15.2136	15.2701	15.1755	15.3389	15.241	15.1897
AE_mz_245.0964991	14.7479	14.5993	15.3278	15.2916	15.9173	15.2609	14.5655	15.0166	17.9622	14.6526	13.4847	14.2905	18.4584	16.5254	15.6702	15.4568	15.3506	15.6096	14.3496	15.5242	15.0968	14.7138	17.8029	16.1407	14.6372
AE_mz_245.1350048	21.4112	20.6612	21.0693	19.9891	19.992	20.5683	21.1553	20.9274	20.157	19.9809	20.3481	20.6896	21.4421	20.6094	20.007	20.5469	20.8586	21.067	19.8991	20.6284	20.7668	20.502	21.4564	20.0793	20.2272
AE_mz_245.1331836	17.028	17.3904	17.2832	17.9416	18.0412	17.6581	17.7471	18.0366	18.3812	17.735	17.1031	17.8199	17.5691	17.974	18.7937	17.8439	17.2787	17.8472	17.7788	17.9866	16.9775	17.9883	17.6498	17.6047	18.8028
AE_mz_245.1721004	16.5823	15.4014	16.2793	16.29	16.4247	16.1061	15.448	16.2772	16.5044	16.5183	16.6089	15.7364	16.2967	15.5701	16.9771	16.3024	16.4245	15.8625	16.3575	16.2523	16.9319	15.5397	16.3306	16.2719	16.229
AE_mz_245.2234483	15.5156	14.8278	15.3673	14.9886	15.2549	15.0673	14.3701	15.5556	15.3284	15.5014	15.0239	14.933	14.8936	15.3482	15.7698	14.8722	15.1809	15.2465	15.2804	15.2509	15.4071	14.8581	15.3558	15.4189	15.0137
AE_mz_245.223557	17.7137	17.372	17.3577	17.3408	16.8373	17.9071	17.6275	16.6132	17.6289	16.8932	17.3315	17.4388	17.6878	17.4311	16.5431	17.2843	17.4567	17.2756	17.5741	17.7638	18.1342	17.6155	17.564	17.1357	16.4026
AE_mz_245.9126665	20.3436	20.483	20.5055	20.6791	20.3141	20.341	20.6531	20.2338	20.7847	20.4454	20.3058	20.6177	20.217	20.6839	20.5323	20.2741	20.5647	20.5174	20.4282	20.5123	20.2131	20.3784	20.8811	20.408	20.5122
AE_mz_245.9421981	16.2907	15.6331	15.045	15.7683	16.2925	15.9576	16.3359	15.6392	15.3747	16.6075	15.5928	16.2502	15.825	15.7878	15.4157	15.7963	15.7858	16.0643	15.7336	15.5339	16.3947	15.4742	15.6766	15.8165	16.0635
AE_mz_246.0523782	16.8284	16.8871	15.7232	16.7779	17.4645	16.3829	18.0034	16.7145	14.9474	16.5044	15.942	15.9945	17.3334	15.7744	17.1134	15.9513	15.6542	16.6562	16.5048	17.3183	16.8829	16.7831	16.9774	15.2283	17.4472
AE_mz_246.1388298	17.7463	17.3887	17.5446	17.3462	17.2906	17.3873	17.7395	17.8071	16.6333	16.884	17.6315	17.6851	17.6024	16.6606	17.0679	17.4046	17.8144	17.4156	18.0084	16.7722	17.3553	16.9017	17.8514	16.873	16.8624
AE_mz_246.1671457	16.333	17.6852	16.925	17.1402	16.2388	16.0091	18.0144	15.9115	15.9775	16.3082	17.2908	16.0984	17.7287	18.2905	16.7594	15.9802	15.2931	17.4189	16.0169	17.4905	16.894	17.4298	16.9375	15.8222	16.4848
AE_mz_246.9220734	16.6935	16.8352	16.2316	16.6913	17.384	16.8346	16.9266	15.8173	16.9457	17.7008	16.8849	16.9173	16.8453	16.9272	16.6774	16.5092	16.8873	16.6408	16.9422	16.9673	16.447	17.1754	17.021	16.5171	17.0285
AE_mz_246.9763459	16.9731	16.9007	16.2934	16.7205	16.9354	16.3539	16.9156	16.8998	16.599	17.3171	16.7726	16.6242	16.7631	17.0977	16.7963	16.7013	16.8014	16.6565	16.8871	17.047	16.5924	17.2501	16.808	16.4835	17.3245
AE_mz_247.1201309	21.671	21.8803	21.2532	21.4969	21.7774	21.5918	21.6607	21.3457	21.8766	21.9791	20.8262	21.1248	21.8994	22.0308	21.674	21.3039	21.8168	22.0318	21.6072	22.2478	21.8444	22.5047	21.8406	20.7345	20.4298
AE_mz_247.1509796	23.494	23.2303	22.948	22.7929	22.3381	23.1773	22.8723	23.1886	23.2282	22.257	23.1916	23.0856	23.0119	23.1603	22.4698	23.2751	22.6526	23.4458	22.9028	22.4829	23.1882	22.894	23.4448	23.0759	22.2358
AE_mz_247.1875738	16.9952	16.8755	17.412	17.0253	16.9689	17.4772	17.5423	17.662	15.9443	16.7212	16.9307	16.99	18.0793	15.7559	16.9818	16.4139	17.3821	16.7501	17.2294	17.1833	16.5931	17.0988	17.4676	17.0033	16.8281
AE_mz_247.2029229	17.1908	17.8839	17.717	17.0998	15.8523	18.2232	16.0553	17.2761	15.6848	17.4181	16.9045	18.185	17.7368	16.882	16.0939	17.4821	16.259	16.3687	18.2708	16.1215	17.1971	18.3512	17.1526	17.0923	16.4939
AE_mz_247.224006	15.578	15.3114	16.1067	15.5468	16.5503	16.1584	15.794	15.4343	15.2796	14.6297	16.1604	15.7122	15.6508	15.1502	14.9916	15.8881	15.3428	15.5156	15.4459	15.956	15.971	15.6781	14.6886	15.5512	15.4424
AE_mz_247.59342	16.7724	17.1104	17.2351	16.3589	17.2715	16.8731	17.3497	17.5221	16.3507	17.6411	16.895	17.0618	17.0837	16.9325	16.8423	16.2184	17.0177	17.2015	17.4268	17.1352	16.8975	17.0457	17.5262	16.82	16.8257
AE_mz_247.9095235	18.3439	18.5459	18.6376	18.7283	18.5316	18.3828	18.6988	18.5042	18.8914	18.572	18.4019	18.6921	18.4387	18.5618	18.6477	18.3746	18.4838	18.6099	18.6059	18.6436	18.5986	18.4735	18.8502	18.5083	18.3351
AE_mz_248.0550007	14.749	17.4645	15.5115	17.6559	17.4344	16.8408	17.2162	16.7831	17.3377	15.8351	16.5958	16.8208	16.7119	18.3214	16.462	16.8998	17.474	17.4625	17.4544	16.9507	15.901	16.5472	17.7242	16.372	17.3995
AE_mz_248.1545003	20.3668	20.0452	19.8266	19.8231	19.1576	19.993	19.7262	20.028	20.2542	19.3495	20.2431	20.027	19.8516	20.1752	19.0947	20.1973	19.5629	20.4499	19.8409	19.4514	20.0674	19.723	20.4226	19.8593	19.0602
AE_mz_248.8679318	17.373	17.3606	17.8927	17.0159	17.6368	17.7486	17.1118	17.3018	17.4463	17.565	16.8606	17.9746	17.751	17.4698	17.4648	16.8492	17.6713	17.8545	17.5826	18.0662	17.3281	17.3349	18.1525	17.0644	17.5998
AE_mz_249.0581731	21.2625	21.7119	19.0589	20.4141	21.816	21.1415	21.8063	19.8887	19.3395	20.9462	22.0212	19.9919	18.4012	19.9924	20.7197	20.8234	19.7418	19.8872	21.3457	20.6609	19.9903	20.3913	20.9128	21.3426	21.3406
AE_mz_249.0881627	18.0374	19.0852	17.0651	17.0186	17.9963	19.2048	17.7217	19.364	17.816	18.0566	18.217	19.2919	19.3058	18.6767	16.5965	17.721	18.2568	18.1316	17.3076	18.8824	17.614	17.7429	18.9227	18.3935	18.0805
AE_mz_249.1052038	17.4644	17.1846	17.003	16.7157	17.6469	16.6697	17.3153	17.1214	17.1186	18.0209	16.9898	17.3216	16.4723	17.4847	17.2669	16.9975	17.1169	17.4889	17.3182	17.2392	16.9296	17.4183	17.3037	16.3039	17.8706
AE_mz_249.1820848	16.6317	18.2881	16.971	17.9248	17.5499	17.7936	18.2495	17.3448	16.2238	17.2909	17.4388	17.2244	17.4267	16.8021	18.3556	17.5679	17.4861	17.0121	17.5337	17.4752	17.2908	17.0477	17.7689	17.3684	17.5398
AE_mz_249.2184476	15.6323	15.8688	15.7468	15.8624	15.516	15.8015	15.8514	15.7082	15.8327	15.3141	15.6656	15.7104	15.893	15.678	15.8817	15.6313	15.7481	15.4468	15.8809	15.7698	15.865	15.7033	15.8219	15.6388	15.6269
AE_mz_249.9055431	15.6691	15.767	15.7534	15.7966	15.7698	15.4244	15.7981	15.6629	15.6909	15.7165	15.8858	15.876	15.6243	15.6793	15.8526	15.9455	15.9201	15.8879	15.7263	15.8746	15.6561	15.7128	15.8583	15.8473	15.6934
AE_mz_249.9675439	16.8106	16.7809	16.1654	17.7134	17.0264	17.3785	16.8577	16.43	17.4866	17.0112	16.4183	17.0412	16.918	17.3182	17.1935	17.3074	16.8823	16.9052	17.0365	16.6401	16.757	16.985	16.9575	16.8176	17.3016
AE_mz_249.9676061	17.3677	17.0728	17.801	16.8867	17.3639	17.4221	16.6591	17.3676	17.0349	17.2386	16.4614	17.2856	17.2642	17.5472	17.4452	16.9444	17.1932	17.0528	17.2329	17.0577	17.3955	17.3696	17.0936	17.3283	17.1047
AE_mz_250.0352539	15.0709	14.8962	13.8553	16.7132	15.0528	14.6127	14.6804	14.745	15.5501	14.5769	15.791	14.9375	14.8745	14.9481	14.3187	14.4824	13.4479	11.7815	17.5241	14.7314	12.8214	13.0906	14.4938	16.4276	15.7155
AE_mz_250.072003	18.9312	19.3428	18.7275	19.0714	17.8952	19.1392	19.2128	18.5134	18.8204	18.4904	18.7995	19.0742	18.6431	19.173	17.8567	19.0068	18.89	19.1626	19.1022	18.0913	18.9397	18.7195	19.3896	18.8556	18.0228
AE_mz_250.1112785	18.0783	17.3017	18.0593	16.3975	16.9604	17.684	17.4526	17.5665	17.0831	16.7648	18.1428	17.0587	16.8714	17.2852	17.6102	17.852	17.4535	17.6283	17.2882	16.7475	17.5988	17.4093	18.0126	16.9916	16.9429
AE_mz_250.1985253	16.2815	15.4514	16.269	15.477	16.5131	16.8227	15.8951	16.0481	16.1593	15.1407	15.9694	15.3894	16.5732	16.2931	14.9084	15.8126	16.8108	16.1531	16.1804	16.1437	15.6032	15.8005	16.817	16.0725	16.1245
AE_mz_250.1984392	16.8911	15.9147	16.8751	17.5305	16.6391	17.4117	16.762	17.5316	16.4101	16.4464	16.591	16.5205	16.8107	17.5641	16.2774	17.9929	16.1915	15.5336	16.5597	15.8952	15.4961	17.4679	17.6362	16.5453	16.7918
AE_mz_250.9181185	15.7504	15.6185	15.958	15.538	15.3875	16.0373	15.6919	16.149	14.8805	15.4573	16.0036	15.5146	16.1734	15.2903	15.4809	15.7282	15.6148	15.4934	15.747	15.3407	15.7483	15.5952	15.1913	15.5433	15.2016
AE_mz_250.9182436	16.1969	16.865	16.3388	15.3736	16.0666	16.376	16.5531	16.1294	15.9373	16.4663	15.7718	17.0147	16.3945	16.1278	16.5322	15.3476	16.9098	16.8515	16.4263	15.9708	16.8181	16.7702	16.1025	16.1463	15.5976
AE_mz_250.9530238	18.8249	18.479	18.8501	19.3271	18.5122	18.507	19.0406	18.1946	18.9944	19.1642	18.4574	18.6913	18.4633	19.3794	19.1975	19.0267	18.8272	18.9719	18.7503	18.8261	18.5121	18.6136	18.8376	18.8999	19.1029
AE_mz_250.9972103	18.8695	18.3654	19.401	17.6912	18.064	19.1473	18.203	17.4224	17.1561	18.5107	18.7367	18.8799	18.6335	17.7467	17.5938	18.2794	18.0173	18.5152	17.8419	18.685	18.3732	18.9303	18.5681	17.2178	18.4841
AE_mz_251.0314696	19.9995	20.1924	20.4422	20.0928	19.8998	20.0035	19.3483	19.9194	20.5289	20.4469	20.0164	20.2542	19.8306	20.2981	19.9386	20.5318	20.0034	19.744	20.1651	20.7669	19.904	19.8962	19.8544	19.6651	20.8103
AE_mz_251.0652435	17.4379	18.0095	16.1774	18.0623	17.9831	18.3944	16.4374	18.2652	17.7572	18.3697	18.0937	16.2115	17.5753	17.8893	19.1667	16.2221	19.1907	18.7499	17.5798	17.7636	18.4564	19.0244	17.2074	17.8574	16.9968
AE_mz_251.1248442	17.1958	17.1173	16.5461	16.356	16.8073	16.2012	16.4001	17.0213	18.274	15.5772	16.8252	16.835	16.0991	17.0572	15.8697	16.9919	15.7563	16.9949	16.2255	16.3042	15.9638	17.5834	17.0606	16.7452	17.1635
AE_mz_251.124935	16.5553	15.3539	15.8225	15.8949	16.1023	15.8781	15.9995	16.0959	14.8394	16.4924	16.2762	15.9971	16.6419	14.8903	15.9221	14.0986	16.1804	16.0051	16.9374	16.422	16.0153	16.0537	16.04	16.0247	15.6922
AE_mz_251.1461111	16.857	15.8522	16.6134	16.8326	16.6007	16.3037	16.7515	16.5841	16.8729	16.6996	16.0035	15.2245	16.8579	17.5865	16.9705	17.1204	17.1318	15.7607	15.8565	16.7212	15.9041	17.0049	15.9924	15.8904	17.0174
AE_mz_251.1459503	17.0117	17.001	17.0105	17.0381	16.7576	17.1181	16.9602	16.4187	16.9051	16.9587	16.5949	16.9872	18.0934	16.3373	16.173	17.204	16.983	16.6828	16.7501	16.6667	16.6256	17.0774	16.8775	16.9873	17.0339
AE_mz_251.1615335	16.5868	16.1878	16.1795	15.7565	16.1386	16.4022	15.6922	16.2403	16.1338	15.8319	16.1392	16.3841	16.4449	16.3246	16.4283	16.2005	16.1501	16.1804	15.7347	16.1736	15.8916	16.4788	15.9936	16.0216	16.0276
AE_mz_251.1825767	16.82	17.9586	17.7799	18.8608	17.5554	18.283	17.2187	17.7932	17.5029	17.9508	18.178	17.3884	17.5054	18.4353	17.5044	18.2261	17.8219	17.2052	18.3626	16.6671	17.5906	17.7106	17.8471	18.1722	18.0004
AE_mz_251.1977349	16.8143	17.3834	16.4678	17.0088	16.4132	16.7027	16.479	17.1301	16.8211	17.159	16.1902	16.9986	16.7851	17.3671	16.7441	16.9308	16.7588	16.9313	17.2784	16.8775	16.6647	16.0064	17.4586	17.2924	16.6919
AE_mz_251.9312039	16.1967	14.9243	16.4112	16.0299	15.1517	16.1781	15.7113	15.7696	16.0638	15.8175	15.1022	15.6523	15.4013	16.0919	16.3185	15.6065	15.9968	16.2182	15.9694	15.2981	15.6336	15.7727	15.9443	15.9106	15.4045
AE_mz_251.9448874	14.0198	13.0896	13.9197	13.516	13.7123	14.5035	13.8769	14.0251	12.2741	13.6935	12.691	14.1541	13.612	13.1371	14.1628	13.5958	13.3148	13.7496	13.9842	13.7778	12.0749	13.7728	13.9153	13.9457	13.6706
AE_mz_252.0084728	15.0451	15.7722	17.1742	15.8263	17.5954	15.9666	17.2282	16.6756	15.0166	15.779	17.6084	15.0852	16.2286	15.5609	15.4758	15.7634	14.8195	16.1018	16.0631	16.1463	16.0927	16.8789	16.4489	15.4081	15.9338
AE_mz_252.0626559	14.295	14.329	14.2493	15.6339	15.0377	15.3492	14.0659	17.5398	13.4061	14.8808	15.851	14.2418	15.2511	13.9291	14.8849	15.3653	14.7373	14.5126	14.373	17.1072	14.6925	14.6017	15.4648	16.6645	14.6774
AE_mz_252.1775906	16.2683	17.039	17.4836	16.7795	16.1556	16.5451	16.6935	16.6918	16.7897	16.7079	15.7708	16.7892	16.9512	17.4211	16.9241	16.3907	16.7389	17.2091	16.4206	16.6215	16.3082	17.026	16.7016	16.8816	16.7511
AE_mz_252.2140689	18.0714	19.3466	17.0595	19.6209	18.0386	18.2778	18.4584	17.5272	18.5144	18.6628	18.6503	18.396	18.8696	18.2226	17.9039	18.4292	18.57	18.5921	17.7066	18.2281	17.7128	17.8499	18.8538	17.8058	18.9885
AE_mz_252.9480559	18.5287	18.5654	20.0966	19.387	18.4703	17.9497	18.3056	20.5598	19.1675	18.0394	19.6067	20.3854	17.8309	18.8533	18.112	18.7588	18.9492	20.3299	17.5141	20.2946	19.4923	18.1877	20.2436	18.5787	21.6104
AE_mz_252.9942907	18.3768	17.2568	17.2785	16.8564	17.0258	18.2173	17.0085	17.5837	17.479	17.3598	16.8442	17.2734	17.8578	17.4453	17.055	16.7136	17.0167	17.445	17.022	17.426	17.3554	16.1228	17.3078	17.23	17.1971
AE_mz_252.9945009	12.7821	13.6497	15.659	15.2104	14.4247	11.8149	16.0978	13.7108	15.2538	14.0943	14.6855	14.783	14.1607	13.292	15.5174	15.4086	13.1773	13.4274	15.4994	13.5749	14.7623	15.2642	16.6395	14.4768	14.4456
AE_mz_253.1016546	19.7835	18.7139	19.0771	18.903	18.6444	19.0556	19.5524	19.4159	18.4066	18.7081	19.1346	19.1968	19.119	19.07	18.7805	18.8358	19.2822	19.2291	19.1415	19.086	19.2451	18.9692	19.7278	18.1929	19.0003
AE_mz_253.1398081	18.6291	18.7349	18.2361	18.301	18.1894	18.7355	18.2692	18.3708	18.5653	17.3508	18.5437	18.7349	18.3509	18.8136	18.5141	18.6639	17.185	19.4238	18.6978	17.832	18.231	18.3362	17.9907	19.0987	18.9203
AE_mz_253.1405581	16.5849	16.6198	16.6899	16.2058	16.1334	15.4865	16.4226	16.7541	15.8083	16.8867	16.4981	16.5314	16.5518	16.8526	16.5142	16.6514	16.5021	16.118	16.7198	15.6479	16.8428	15.9523	16.4156	15.9469	16.1563
AE_mz_253.1769843	15.4249	15.9896	16.0081	16.4088	16.0106	16.19	15.8194	15.9238	15.8796	16.1834	16.0705	16.2255	16.0976	16.2883	16.11	16.1221	16.1627	16.1535	16.4424	16.2108	15.6911	16.3275	16.2265	15.8042	16.7806
AE_mz_253.1768861	17.0945	16.3243	16.5377	16.3593	16.7863	16.4632	16.4692	17.1068	16.9349	16.041	16.8624	16.2261	16.605	16.2681	17.4126	17.6444	16.2831	16.4676	16.3503	16.0919	16.5021	16.5345	17.0921	16.1714	16.0639
AE_mz_253.2012589	16.0711	16.0842	16.4549	15.7097	15.9045	16.6769	15.4957	16.0146	16.4516	16.0859	15.9327	16.417	15.321	16.0348	15.8053	16.1823	14.4782	16.2485	16.4316	16.3516	16.3046	16.9574	15.6071	15.7042	16.1237
AE_mz_253.6283215	16.1432	15.1296	14.9284	15.7416	16.8657	15.0007	15.9129	15.994	15.0288	16.7207	15.9958	15.8843	16.2107	14.3076	16.8543	15.5733	16.5548	14.9431	15.2225	16.6793	15.5881	16.1822	14.9593	14.5529	17.1316
AE_mz_253.9046881	15.9722	16.0769	15.5217	15.7606	15.7281	15.6688	15.7304	16.0279	15.7364	16.011	15.4027	15.8542	15.8783	15.7681	16.1952	15.8273	15.5834	16.0819	15.8398	16.0432	15.9576	15.7254	16.2379	16.1966	15.8805
AE_mz_253.9047554	16.2044	16.3355	16.3862	17.8862	17.188	16.8656	17.2083	16.7022	16.2324	16.6705	16.6756	16.463	16.4115	17.742	16.9494	16.6786	17.1867	17.565	15.7033	17.0702	16.1662	16.6946	16.7601	16.483	16.8809
AE_mz_254.0686497	15.2201	15.2535	15.2936	15.2199	15.4327	15.4138	14.724	13.9372	15.2529	15.2521	15.3618	14.9882	14.9172	15.117	14.9622	15.2464	14.7732	14.2631	15.1363	15.4574	14.8259	15.2555	15.0286	15.3427	14.8881
AE_mz_254.067094	15.226	15.7587	15.1582	15.1627	15.0672	15.1752	15.6794	15.6435	14.6432	14.0513	15.7477	14.9854	15.2975	15.1271	15.3932	15.7486	15.3521	15.6848	15.3351	15.3249	14.0831	14.3857	15.7813	15.2113	15.2232
AE_mz_254.0935464	20.5318	20.2304	20.1568	20.1408	19.8338	20.0945	20.443	20.1901	20.0966	20.0936	20.2264	20.2845	20.0686	20.2715	20.0402	20.2757	20.0619	20.3593	20.1417	20.0379	19.9969	20.1802	20.789	19.9858	19.9463
AE_mz_254.1932232	16.9504	16.778	16.3018	16.6654	17.2506	16.313	17.3759	17.5027	15.7154	16.9297	17.1794	16.9244	17.3463	16.6223	16.4236	17.0591	17.1162	16.5341	16.1146	16.158	17.6852	16.0808	16.9463	16.5707	17.2125
AE_mz_254.2451046	16.957	16.3056	16.6113	16.3972	15.8045	16.7149	16.6745	16.751	15.8424	16.8228	16.3776	16.6413	16.5047	16.1089	16.7339	16.5607	16.8818	16.7876	15.9201	15.3125	16.2728	16.8435	17.0294	15.9184	16.6954
AE_mz_254.2449204	16.621	16.5317	15.5024	16.5633	15.4134	16.1282	16.3422	15.9826	15.1405	16.3775	16.2689	16.5664	16.1196	16.3375	16.2828	15.9933	16.2158	15.1234	15.7506	16.7692	16.2099	15.9515	15.9586	16.1163	16.6458
AE_mz_254.9236779	16.5801	16.6852	16.7572	16.823	17.3821	17.1383	16.6472	17.2805	16.786	17.3066	16.7283	16.8964	16.6345	16.9912	17.7548	17.0071	16.4086	16.9385	17.1478	16.6837	16.7729	16.6162	16.7726	16.9294	16.7811
AE_mz_255.0258475	15.9054	16.1245	15.6308	14.9848	16.8251	15.8364	15.9367	16.77	14.6347	16.4565	15.7604	15.9648	15.8548	15.9084	16.4667	16.028	16.0504	16.0421	15.9978	16.2406	16.3407	16.0438	16.2774	15.176	16.6251
AE_mz_255.0606041	18.3874	18.3697	18.4035	19.1421	18.3493	19.1918	19.7391	18.0047	19.2114	16.8519	18.6329	19.6566	18.1993	18.3471	18.3874	18.1729	18.9599	18.6135	18.6135	17.7082	19.1283	16.1802	18.4706	19.1712	18.2128
AE_mz_255.0972465	16.2745	18.4694	19.3084	18.4126	16.2513	18.9357	16.9901	17.7148	16.3325	17.1208	16.0747	18.8313	16.6607	16.0294	18.0603	18.1858	18.1781	17.3808	17.7749	17.2167	19.166	16.7105	16.4028	17.219	19.3365
AE_mz_255.117385	20.3372	19.5781	19.6664	19.409	19.1354	19.809	19.6907	20.0691	19.8204	19.1478	19.9782	19.8831	19.5447	19.9258	19.0637	20.0724	19.4226	20.1271	19.6644	19.1505	19.9266	19.6825	20.2119	19.5838	18.9642
AE_mz_255.1559253	20.0307	19.2657	19.8113	19.0896	19.1021	20.1398	20.5947	19.8058	18.4756	18.9186	19.375	19.2743	20.2385	19.6232	19.097	18.8185	20.1206	19.5065	19.0559	20.0179	19.1205	19.2713	20.6031	19.4603	19.2787
AE_mz_255.1561138	17.9543	18.1168	18.1379	17.9515	17.379	18.3733	18.2607	18.0377	17.6462	17.3462	17.8936	17.5398	18.0383	18.2359	17.7809	18.0083	17.9507	18.0043	17.8232	17.8932	17.1824	17.6494	18.3522	18.2063	18.0169
AE_mz_255.2167771	19.0823	18.1676	18.5646	18.2695	17.7391	18.9202	18.0892	17.6948	18.6627	18.2161	18.4475	19.1575	18.3823	18.9923	17.6733	19.3856	18.9417	17.8936	17.7332	18.1924	18.3105	18.0966	18.2202	18.2607	18.4499
AE_mz_255.2290129	16.5544	16.6294	16.5627	17.0215	16.9339	16.7135	16.6563	16.6174	17.0586	16.8863	16.5466	16.3918	16.6517	17.0854	16.5392	17.0108	16.0819	16.7287	16.9692	17.0935	17.1879	16.9107	17.2598	16.5058	16.7002
AE_mz_255.2290057	14.818	14.6253	15.0623	15.0164	15.4978	14.2037	14.592	15.1913	14.6694	15.5844	14.0611	14.9134	15.3732	15.2049	15.2782	15.5546	14.8754	15.1969	14.8893	15.317	14.9404	14.7931	14.9341	14.3625	14.9
AE_mz_255.9413391	22.2265	22.3373	22.2382	22.5811	22.2598	22.1932	22.6933	22.0581	22.8378	22.1805	22.171	22.4523	22.1103	22.6834	22.4219	22.1509	22.2926	22.451	22.4213	22.4524	21.9879	22.5094	22.6218	22.3353	22.3069
AE_mz_255.9769478	18.2343	18.1278	17.5575	18.0205	18.6845	17.5923	18.3517	18.0883	18.0171	18.4989	18.0483	17.9689	17.8485	18.3916	17.9956	17.8437	17.9653	17.985	18.1459	18.3912	17.8163	18.6129	18.2199	17.4042	18.5702
AE_mz_256.1428903	16.8525	17.4899	17.2154	16.9042	16.6631	17.1078	16.5188	17.0812	17.41	16.9119	18.525	17.3349	16.7455	18.0141	16.3802	16.8893	16.7546	16.5329	16.6733	16.8221	16.6711	17.1098	16.4265	16.8917	17.9374
AE_mz_256.2605846	21.1143	21.0829	21.0928	21.3072	21.0269	20.9335	21.4169	20.7672	21.387	21.1215	20.9791	21.3502	20.8227	21.3682	21.1596	20.9946	21.1711	21.2232	21.0648	21.2733	20.8657	21.0532	21.4833	21.0726	21.155
AE_mz_256.2605886	18.9259	19.4291	17.7766	18.7403	18.7037	18.6598	18.8927	18.923	18.8342	18.4147	18.3821	18.6711	18.8713	19.4501	18.6172	17.981	18.7429	19.1037	18.8444	19.1138	18.0653	18.5757	19.3363	18.8099	18.6096
AE_mz_256.2970124	15.9243	17.9624	18.1817	18.4606	16.7916	17.5499	15.7479	18.7746	17.6296	17.8756	17.6136	17.644	17.7205	16.9751	18.2988	17.7145	17.8324	18.1268	16.9617	18.0812	17.2723	17.3663	18.9345	17.3255	18.1268
AE_mz_256.644699	15.3746	15.43	13.9231	15.8773	15.3153	15.793	15.7115	15.6072	14.7532	15.0048	15.9329	15.2496	15.3961	15.1274	15.416	15.3903	15.7109	15.4286	15.3219	15.4042	15.1373	15.2128	15.1497	14.5853	15.6034
AE_mz_256.8871283	16.4353	16.3781	16.1614	15.6512	16.597	15.83	16.384	16.3385	15.8663	16.6207	16.6386	16.1284	15.9832	16.4511	15.9669	16.2866	16.261	15.9799	16.3124	16.4253	15.9982	16.7141	16.2946	15.0515	16.7553
AE_mz_256.9268854	15.1659	15.2775	15.087	14.9897	14.4716	14.8274	15.8223	14.8235	14.7542	15.2752	15.3516	14.9548	14.9422	14.8827	15.3913	15.2738	15.8939	15.6211	14.6575	14.5721	15.1027	15.1084	15.0708	14.521	14.9458
AE_mz_256.944733	17.6155	17.6716	17.6906	18.0044	17.678	17.6826	17.8124	17.633	17.7628	17.6585	17.7583	17.6985	17.5718	17.7417	17.7283	17.7007	17.6956	17.6621	17.8347	17.7616	17.5534	17.636	17.9336	17.765	17.6763
AE_mz_257.0513813	18.3315	18.2692	18.5941	18.9697	17.5946	18.7006	18.6566	18.0885	19.2842	18.0526	18.1585	18.8017	18.4716	18.9234	17.721	18.2701	18.3791	18.8447	18.7228	18.3561	18.6681	18.3337	18.8165	18.558	18.5035
AE_mz_257.0965525	16.5394	16.4875	16.5216	16.5679	15.065	15.6528	16.3081	16.1142	16.5258	16.2326	16.2632	16.3895	15.9363	16.8093	16.2215	16.6081	16.5957	15.7569	16.6102	16.6295	15.6069	16.9538	15.6784	16.2811	16.7618
AE_mz_257.1191397	18.9509	17.9142	18.4463	16.8864	17.1977	18.4594	18.1657	18.6195	17.3276	16.82	18.3657	18.0018	18.7471	17.501	17.0856	18.3508	18.1007	18.2672	17.1136	17.5785	17.9614	18.0838	18.7243	17.1424	17.5352
AE_mz_257.1331071	16.1587	17.5316	16.5704	17.0845	17.5107	17.2453	18.0379	17.0108	16.7168	16.6279	16.7141	16.5684	16.4929	17.8198	17.1882	16.6094	16.9847	17.3589	16.6556	16.6869	16.0457	17.1666	17.6624	15.7054	18.3785
AE_mz_257.1332807	17.9101	15.9408	17.3875	17.3674	18.4314	18.0481	15.8493	17.7063	17.2299	17.503	14.0586	17.0579	19.3074	17.1433	16.2286	18.2647	18.831	17.7169	14.0399	17.9667	14.8702	16.0924	18.1645	19.6688	17.5224
AE_mz_257.1440526	20.2991	18.8644	19.5647	19.6282	19.2535	18.7948	20.7534	18.6865	18.5405	21.0125	18.826	19.9107	19.2747	19.6865	20.0606	18.9588	20.3494	19.6504	19.2967	19.8358	19.5309	19.9601	19.4998	19.6251	20.557
AE_mz_257.1715551	25.2411	24.8318	24.7887	24.3349	24.0515	25.1706	24.6317	25.4194	24.2086	23.8871	25.1752	24.6076	25.2256	24.3772	23.8966	25.2516	24.5856	24.7744	24.4915	24.2709	25.3019	24.7227	24.6826	24.4521	24.2076
AE_mz_257.2235318	19.8127	19.2274	18.9894	18.4087	20.4664	19.1933	19.5913	19.0936	18.8485	20.2201	19.1561	19.4027	19.084	18.9001	20.2677	19.0043	19.3723	19.2441	19.1639	20.2817	19.1754	19.5201	19.8263	18.4911	19.8372
AE_mz_257.2640047	18.2711	18.2967	18.2761	18.4882	18.133	18.1924	18.2843	18.139	18.4626	18.2815	18.2179	18.3366	18.2485	18.2772	18.3233	18.1425	18.1778	18.3052	18.2118	18.296	18.1299	18.3644	18.3526	18.2259	18.2667
AE_mz_257.6208836	16.7607	14.9559	17.0474	16.1431	16.0131	15.2203	15.7175	17.3193	16.75	16.8354	17.1518	15.3832	17.1405	16.5368	16.4168	16.6469	16.0475	16.1278	16.3667	16.472	16.4058	16.5757	16.4838	16.5778	16.559
AE_mz_257.8867359	14.6669	14.8352	14.7783	14.3627	15.7135	14.8822	14.796	14.8666	14.8259	14.8865	14.9068	15.0327	14.8421	14.6991	14.8267	14.7425	14.5641	14.4461	15.1942	15.2815	15.031	15.274	14.4306	15.1928	15.1762
AE_mz_257.9250852	16.5692	16.8863	15.3585	16.7199	16.7008	16.3506	16.3787	16.7108	16.9672	16.158	16.438	16.3677	15.0989	17.0074	16.8914	16.1271	15.8106	16.788	16.6011	16.8753	15.8181	16.6447	16.7558	16.8091	16.4834
AE_mz_257.964791	17.5585	17.932	18.4065	17.586	18.4325	18.3523	18.1585	17.2813	18.2564	17.1331	17.4228	18.3222	18.2287	17.8607	18.1353	17.4335	17.6867	18.0613	18.3685	18.1807	17.395	18.166	17.6233	18.4001	17.9545
AE_mz_258.0266884	20.8395	20.8126	20.8395	20.9384	20.7663	20.6197	21.1168	20.4998	21.1592	20.8009	20.6072	20.9178	20.476	21.1866	20.9002	20.5424	20.8617	20.9471	20.7742	20.9387	20.5038	20.7548	21.2696	20.9103	20.6603
AE_mz_258.1070693	20.2688	19.2616	19.8409	20.0309	19.95	18.9949	20.3853	19.5248	19.8171	20.2728	19.75	19.8856	19.3262	21.2316	19.6196	19.9697	19.9768	20.1116	19.9169	19.6112	19.8162	19.7598	20.6189	19.2698	19.6481
AE_mz_258.107283	17.4925	15.7223	15.4108	15.4639	15.4386	16.7605	15.9883	14.6909	14.919	15.9705	17.6078	15.7623	15.7314	13.8222	15.3771	17.0322	15.2985	15.3477	15.0241	15.6273	16.3094	15.5581	15.4826	15.4575	15.6359
AE_mz_258.1747904	22.533	21.9364	21.9469	21.7393	21.2892	21.9249	22.062	22.0475	21.7654	21.3127	22.0923	22.0317	21.8652	22.0956	21.1735	22.1368	21.7086	22.3036	21.7402	21.4531	22.0274	21.8305	22.5448	21.5917	21.3335
AE_mz_258.2267848	16.8741	15.9925	16.046	15.0415	18.0341	16.5333	16.6083	16.4573	15.8108	17.394	16.3113	16.8309	16.399	15.5135	17.6313	16.284	16.4391	16.3748	16.3815	17.4267	16.4871	16.6325	17.0877	15.5534	17.1476
AE_mz_258.6204003	17.1105	17.9491	17.2953	16.0865	18.2857	16.6207	17.3789	17.8114	15.878	18.457	17.1129	17.3223	16.9617	16.4664	17.7472	16.4014	17.9001	17.1281	17.1047	17.5748	17.3189	17.1461	16.8594	16.8328	18.108
AE_mz_258.638566	17.3992	17.739	17.078	17.6355	18.2743	17.3315	17.6723	17.683	16.7304	18.343	17.5208	17.7784	17.2632	17.2526	18.2484	17.2246	17.9608	17.5749	17.341	17.9662	17.6702	17.5111	17.4483	17.0365	18.3544
AE_mz_258.8964483	21.9147	21.8183	22.2992	22.0175	21.9327	21.6109	22.4026	21.8969	22.0292	22.0431	21.5825	22.268	21.5739	22.1373	22.1085	21.784	22.0033	22.4296	21.6206	22.2278	21.4659	21.9189	22.7156	21.4161	22.2082
AE_mz_259.0025176	17.1739	16.5182	15.7107	14.3762	15.9189	15.7589	16.1361	16.4409	14.4691	16.4089	16.1701	16.1188	15.8849	14.5978	15.9385	16.0683	16.2179	14.8162	15.9817	15.6719	16.0269	16.7089	15.3635	14.7896	16.4937
AE_mz_259.0358964	16.7988	17.1455	16.6614	16.4313	17.3824	16.6453	17.1238	16.6852	17.0708	17.4114	16.7994	16.3705	17.8588	16.4613	17.2067	16.5563	17.213	17.0202	16.4583	17.3291	16.0673	16.9263	17.1712	16.41	17.2474
AE_mz_259.0724689	16.0512	16.1588	15.8329	15.8107	15.8352	15.738	15.7664	15.8245	16.065	16.1041	16.0911	15.4906	15.5362	15.6369	16.787	16.1068	16.0892	15.6887	15.8468	15.769	15.2128	16.0041	15.5476	15.7571	16.8327
AE_mz_259.1122302	16.836	15.5887	16.8235	15.9668	16.0805	16.405	16.5927	16.9252	16.5519	15.817	15.6971	15.7211	16.9339	16.5841	16.768	16.4664	16.5462	15.7124	15.7942	17.1041	15.1269	16.4114	17.0505	16.8826	16.2525
AE_mz_259.111006	18.7842	18.7409	18.8014	18.3989	19.4097	19.393	19.2267	18.6772	18.87	18.8092	18.0745	19.2191	20.3642	18.9079	18.7928	18.7538	18.6579	18.0281	18.6458	18.8194	18.6001	18.7246	18.8335	18.7392	18.712
AE_mz_259.1508166	21.7887	20.7906	21.3489	19.9737	20.4122	20.8105	21.6177	21.2645	20.3019	20.257	20.7428	20.896	21.5662	20.6189	20.2036	20.7053	21.3331	21.2122	19.9814	21.1103	21.0709	20.7278	21.691	20.1293	20.5455
AE_mz_259.1484295	18.4566	16.8743	17.7311	16.3993	17.6976	16.4085	17.8682	17.9038	17.3227	16.9243	16.222	17.2446	17.227	17.6676	18.2174	16.5625	17.7729	17.5735	17.1013	17.4495	16.4724	18.0027	17.4935	17.1314	17.6788
AE_mz_259.1782231	18.9697	18.4511	18.601	18.1907	18.2005	18.5001	18.5163	18.9513	17.8536	18.5736	18.8086	18.6468	18.5037	18.5207	17.8309	18.7375	18.6711	18.6698	18.2472	18.2344	18.4639	18.2226	19.2868	17.9981	18.4941
AE_mz_259.6464933	16.2054	16.1699	16.1527	15.6591	16.9359	15.9828	16.1845	16.3406	14.9415	17.3611	16.0486	16.2307	15.9688	15.9831	17.0592	16.1113	16.7549	15.9707	15.8654	16.9295	16.2471	16.1778	15.8898	16.1348	16.9342
AE_mz_259.9341842	17.2549	17.4051	17.3816	17.5339	17.2506	17.5101	17.3261	17.2769	17.5832	17.1862	17.4539	17.3446	17.1424	17.4432	17.4417	17.3822	17.3473	17.5502	17.324	17.3908	17.283	17.2622	17.6374	17.2681	17.4215
AE_mz_259.9629556	18.8033	18.7797	18.5197	19.1471	19.2544	18.212	19.1905	18.7074	19.3976	18.899	18.7633	19.0247	18.7158	19.059	19.2463	18.7394	19.1935	18.959	18.823	19.1217	18.5983	19.2675	19.0407	18.2539	19.1044
AE_mz_260.1541678	18.0944	17.2492	18.3444	17.8315	17.7666	18.0504	18.7869	18.8539	17.2289	17.1633	17.6921	18.4481	18.2035	17.5428	19.3237	18.2381	18.343	18.144	16.6531	18.1945	18.2702	17.8435	18.7771	16.9892	17.8022
AE_mz_260.1825198	18.3175	16.6904	17.9928	17.8858	18.8713	19.3202	17.4713	18.5238	18.1286	16.7154	17.0494	18.9212	17.5509	18.1779	17.6922	18.1062	17.9952	18.1174	17.2922	18.4209	18.5183	19.144	17.6842	16.5184	17.617
AE_mz_260.6362238	16.7613	16.9604	16.4076	15.9797	17.3309	16.1293	16.8318	16.4953	15.5351	17.5726	16.4394	16.602	16.6636	16.0128	17.093	16.228	17.0258	16.3266	16.1887	17.132	16.7074	16.5743	15.9624	16.7513	17.637
AE_mz_260.6542768	15.7269	16.1649	16.1793	15.8213	16.724	15.7465	16.1424	16.4342	15.7174	16.7535	16.0852	16.0887	15.9952	15.8339	16.9402	16.0603	16.1261	15.982	15.6785	16.7177	16.1794	15.8666	16.0673	15.6712	16.6727
AE_mz_260.8945683	18.6335	18.9104	18.4717	18.642	18.8991	18.2836	19.179	18.8137	18.5653	19.0072	18.2792	18.8681	18.8488	18.4466	18.8372	18.3054	18.8044	19.0239	18.2134	18.9718	18.0311	18.4444	19.5568	18.1433	18.7532
AE_mz_261.0428152	16.8764	16.94	17.0339	16.1919	17.3875	16.316	17.1048	16.876	16.8411	16.9239	16.8282	16.6931	17.297	16.7899	16.7167	16.6434	16.6341	17.5374	16.8391	16.7624	15.9786	17.4452	16.6855	16.475	17.4259
AE_mz_261.106342	15.9498	17.5845	17.5955	17.6382	17.5795	15.4989	16.0072	17.7464	15.9811	16.4024	13.4728	16.4826	16.9146	18.591	17.0109	16.36	16.4094	16.9148	16.3688	15.3375	15.9797	17.7275	16.8513	16.743	13.8077
AE_mz_261.1277175	20.9141	21.1347	21.3253	20.8271	20.8184	21.6026	19.3725	21.3681	20.401	21.9872	20.4846	22.1468	21.0047	21.5367	20.3761	21.3183	20.6652	21.404	21.344	20.9249	21.3409	21.1685	21.4055	21.6448	19.5192
AE_mz_261.1413029	19.0824	18.9346	18.8937	18.5391	19.1573	18.3042	19.3034	18.8439	18.7947	19.5372	18.5811	19.1574	18.6658	19.4417	18.9352	18.3636	18.8483	19.3417	19.0822	18.9125	18.52	18.7821	19.1206	18.8641	19.2996
AE_mz_261.1667217	22.0634	21.5155	21.4826	21.2244	20.5688	21.5379	21.5848	21.6041	21.4906	20.6234	21.6553	21.5185	21.4001	21.6794	20.585	21.6315	21.188	21.7894	21.2722	20.8751	21.5456	21.3143	22.0986	21.2663	20.5643
AE_mz_261.2182364	14.8043	15.0732	14.8091	15.4445	14.6872	15.3664	15.7265	15.6205	12.6736	14.4219	15.2423	12.5996	15.333	15.0848	14.4997	15.1731	16.8555	14.1878	14.4083	15.6971	12.4069	15.6343	15.3999	13.6679	16.4732
AE_mz_261.2394987	16.7037	15.9125	16.1578	16.0018	17.0815	16.682	16.2893	16.3153	16.269	16.2643	15.7646	16.4982	16.0148	16.5832	17.0137	15.9457	16.5832	16.2592	16.4244	16.338	16.2303	15.7938	16.4896	16.243	16.4752
AE_mz_261.239456	16.5273	16.7573	17.5399	16.6018	16.8515	17.4075	16.6374	17.7356	16.205	15.9621	16.2413	17.2632	16.6147	17.4313	16.6276	16.9067	16.9543	16.7847	16.033	16.8817	16.3491	17.1807	16.8417	17.2891	16.9756
AE_mz_261.8847526	16.4256	16.0025	16.3812	16.3369	16.3178	16.6826	16.296	16.1406	16.3828	16.2668	16.5017	16.648	16.3629	15.748	16.382	15.8323	16.12	16.2176	16.2396	15.9481	16.2772	16.3612	16.7458	16.1784	16.3051
AE_mz_261.9070788	16.0058	15.4048	14.8611	15.6881	16.098	15.3877	15.2907	15.3735	15.5362	15.4219	15.4931	15.416	15.4987	15.7624	15.767	15.6179	15.0805	15.9979	15.7662	15.3989	15.3482	15.6765	15.4265	15.7393	15.3251
AE_mz_261.9427914	16.4891	16.946	14.5481	15.7499	16.9593	15.4985	16.8021	14.6334	15.7774	17.3345	16.3051	15.6035	15.553	16.5976	15.8467	15.9837	15.9651	15.6743	16.3376	16.5918	15.7538	17.1304	15.9934	15.1907	17.2778
AE_mz_262.1004362	16.7813	16.6631	16.7047	15.8528	16.6497	16.0067	16.7664	16.6459	16.1338	17.252	16.2999	17.0528	16.4111	17.0105	16.1045	15.8959	16.5619	17.1395	16.7733	16.2951	16.3616	17.07	16.7271	15.1391	17.066
AE_mz_262.1696875	18.897	18.2853	18.4804	18.3829	17.0717	18.4841	17.9277	18.7142	18.921	16.9086	18.7788	18.3935	18.388	18.3813	17.267	18.6064	17.7032	18.7688	18.1052	17.7592	18.5318	18.083	19.4913	18.0766	17.2432
AE_mz_262.2498347	16.9371	16.7691	15.8402	16.9274	17.382	16.2621	17.2497	16.694	15.9618	17.4356	16.8778	17.0739	16.4728	16.3785	17.3485	16.6902	16.9651	16.3291	16.5807	17.4316	16.7571	16.9771	16.749	16.0303	17.409
AE_mz_262.9040349	15.4527	15.6336	14.8896	15.1644	16.1321	15.4908	15.6773	15.5779	15.1892	15.7751	15.4558	15.3812	15.603	15.4645	15.6065	15.3725	15.4113	15.3451	15.7595	15.5861	15.4506	15.8952	15.2989	15.1762	15.5739
AE_mz_262.9516928	15.829	14.9318	15.8385	15.8056	16.6695	15.8097	16.1274	15.5672	15.3778	15.6122	16.8431	15.4622	15.4798	15.7827	15.675	15.2542	15.5605	15.9467	15.9963	16.4731	16.1288	15.6572	14.8576	16.4831	14.3629
AE_mz_263.2338899	17.2051	17.1702	17.2954	17.2143	17.1863	17.1487	17.2263	17.0269	17.2203	17.3596	17.1156	17.3296	16.9903	17.3324	17.3038	17.0609	17.2363	17.2481	17.2256	17.2464	17.1429	17.2156	17.1249	17.2142	17.2151
AE_mz_263.2339097	17.002	16.7428	16.6994	17.2576	17.5715	16.0447	17.2705	16.0217	17.3758	16.255	16.8822	17.2674	16.7868	16.8617	16.1929	16.8861	16.7311	17.1871	16.6686	17.3548	16.2771	17.1648	16.9594	16.9557	17.202
AE_mz_263.6608481	17.9547	18.1352	17.9129	18.3044	17.6684	18.1299	18.0419	17.952	18.3081	17.7825	18.0487	18.1468	17.8861	17.9905	18.0125	18.0377	18.0953	17.8917	18.0102	18.1198	18.0649	17.9964	18.3006	18.0006	17.9646
AE_mz_263.922833	16.2207	16.1849	15.9605	15.8655	15.8288	15.9861	16.3323	16.0533	16.1501	15.7718	15.8408	16.1409	16.0743	16.1292	16.2536	16.1752	16.4127	15.7265	15.9861	15.952	15.9503	16.2604	16.1249	15.9708	16.0279
AE_mz_264.0135641	17.5459	17.3226	19.9002	18.3807	19.447	18.3448	18.8164	18.9295	19.2286	18.7867	18.752	18.5238	18.9381	19.1042	18.4129	18.5303	18.6835	18.6659	18.7939	18.1285	17.1941	19.3594	18.1803	19.8715	20.5521
AE_mz_264.0150022	15.2794	15.2339	16.273	13.9723	15.4782	14.7498	16.5902	14.8604	15.0192	16.4963	16.7216	16.1425	15.315	15.0991	15.4976	15.6719	14.5874	15.7528	16.3666	15.5107	15.4328	16.5506	15.1403	15.7031	15.8002
AE_mz_264.1269299	18.2231	17.2889	17.6671	16.7454	17.1316	17.6212	17.2574	17.961	16.7568	17.0201	17.5716	17.2859	17.8158	17.0182	16.7866	17.5048	17.5252	17.6577	17.2172	17.0676	17.4531	17.2433	17.9073	17.1384	16.8095
AE_mz_264.1625701	15.989	15.8897	15.861	16.3355	15.9827	15.4221	16.093	16.0296	15.9681	16.0167	16.1911	16.3568	16.1024	16.2268	15.8034	16.0468	15.6211	15.5202	16.1455	16.0629	16.3436	16.0657	16.301	15.4839	16.1939
AE_mz_264.1772304	18.1993	17.2108	17.6219	17.4301	17.1219	16.8703	16.9747	17.4401	17.5847	17.3524	17.5275	17.638	16.9461	17.6635	16.8077	17.421	18.5316	17.5896	18.3319	16.371	17.8736	16.9405	17.7457	17.122	16.8365
AE_mz_264.213807	15.3717	16.6778	16.7829	16.7223	15.4808	15.9529	16.7421	16.4949	15.3145	16.0401	15.9063	16.3441	15.9295	15.7015	15.5284	16.6732	15.8282	16.4829	15.1644	16.496	14.8332	16.7986	16.362	16.2873	15.6881
AE_mz_264.2139893	16.7994	17.1163	16.5187	17.7526	17.2934	17.7655	17.3365	16.9438	16.1309	15.0877	16.53	16.7479	16.8412	17.2475	16.4442	16.949	16.9682	15.776	16.1841	17.255	16.2834	16.2808	17.1222	17.6262	16.5409
AE_mz_264.2370155	14.5209	14.9116	14.4071	15.0239	14.4962	13.2961	15.1644	16.3763	16.3983	14.659	15.4577	14.7495	14.1994	14.7318	14.8306	14.6502	12.4575	15.5564	15.3881	15.2447	15.5726	14.6294	13.5036	14.6089	14.5199
AE_mz_264.2656548	19.4866	19.4549	18.7603	18.5914	19.6237	18.9719	19.7072	18.9056	18.6654	19.6437	19.3018	19.5591	18.656	19.0778	19.2788	18.9227	19.5203	18.7815	18.9754	19.8052	19.1399	19.238	19.1522	18.737	19.708
AE_mz_264.9325676	16.9985	17.4752	16.7773	16.871	17.2771	17.6222	16.7112	16.6257	17.1207	17.319	17.4855	16.8159	16.9514	16.8829	17.0947	17.2176	17.6402	17.1313	16.7352	16.7657	17.2838	17.1055	16.5552	17.2025	16.9967
AE_mz_264.9523924	20.3699	20.3289	20.3099	20.4861	20.0553	20.1532	20.6173	19.9571	20.6991	20.1636	20.1477	20.4972	20.0197	20.6469	20.4109	20.0645	20.4108	20.4282	20.3379	20.423	20.0778	20.3165	20.6937	20.2878	20.1503
AE_mz_264.9525392	15.4847	16.3399	16.0988	16.293	16.359	15.7834	15.2226	15.9122	16.7737	16.5056	15.8686	17.45	15.3438	15.6884	16.8564	15.613	15.926	15.6856	15.6637	17.0974	15.6328	16.0265	15.5397	15.7962	17.4088
AE_mz_264.9867506	16.9529	16.9155	16.3634	16.8012	16.8729	16.4224	17.0805	16.3768	16.7796	17.3228	16.8237	16.6878	16.7153	17.0413	16.8144	16.7523	16.8274	16.6988	16.937	17.0181	16.5828	17.3135	16.8028	16.4126	17.3158
AE_mz_264.9851771	19.4692	19.5976	20.484	20.6104	18.5009	18.7665	20.5602	19.4737	20.553	20.4307	20.1261	20.303	18.9492	20.4602	18.8102	19.7676	19.9607	20.1039	19.8381	20.0342	19.5966	19.986	20.3754	19.9736	19.9103
AE_mz_265.016598	20.3017	19.7214	19.1617	18.0687	19.4282	19.8241	19.6055	19.3857	19.0495	19.5285	19.8858	19.3465	19.7855	18.2094	19.2713	19.2334	17.9535	19.9911	19.7547	19.9787	19.905	20.2681	17.8624	19.5253	19.3794
AE_mz_265.1150379	22.3464	22.1387	21.6236	21.9016	22.6779	21.6598	22.4933	21.4853	22.5808	22.4609	22.004	21.9871	21.3151	22.1538	22.9547	21.7834	22.2095	21.8162	21.5994	23.0156	21.2709	22.2104	22.1828	21.8597	22.9233
AE_mz_265.1615304	16.9817	16.9543	16.3179	16.9045	16.4593	16.8051	17.1478	17.3167	16.4434	16.5051	15.7665	17.0697	17.3411	16.6521	16.1581	16.8018	17.201	16.3386	16.1232	17.0189	15.8657	16.7105	16.8172	17.1185	16.5288
AE_mz_265.1980056	16.0032	16.0092	16.3381	15.4234	15.963	16.0599	16.6317	16.1363	15.8619	15.6124	15.8096	15.8805	16.3747	16.1562	16.2654	15.4752	16.2025	16.1896	16.3557	16.3976	15.8099	15.7058	15.9027	16.6923	16.1244
AE_mz_265.2376113	17.5849	17.2725	16.7594	16.6212	17.1571	17.5193	17.2589	16.9387	15.8883	16.9271	16.5848	16.7883	17.3966	16.8844	17.2172	16.0435	17.1176	16.6934	17.2185	17.6025	16.945	16.88	17.5609	16.7408	16.8996
AE_mz_265.237457	16.9184	15.6533	18.2568	17.3604	18.0903	16.8623	17.5349	17.4877	16.7515	17.4849	16.4568	16.4548	17.152	16.6091	18.0704	16.2717	18.0181	16.8371	17.6226	15.9437	16.7293	17.627	17.2319	16.1324	17.6024
AE_mz_265.2690245	16.9488	16.8013	15.4503	15.1195	17.0364	16.2334	16.6893	15.76	15.313	17.1285	16.2033	16.3913	16.2706	16.0084	16.5125	16.12	16.6844	15.8782	15.8778	16.8594	16.3298	16.2488	16.0381	16.1212	16.6995
AE_mz_265.5584194	17.7242	17.3109	19.5225	18.0923	17.3574	17.7371	17.7889	17.4273	16.5606	19.6839	17.7245	17.3213	17.851	17.2404	17.8755	17.5197	17.7841	17.224	17.5032	19.3515	17.4483	17.4327	17.6973	19.3338	18.109
AE_mz_265.8558864	15.2302	14.9174	15.4733	14.8981	15.0687	15.1462	14.8644	14.6168	15.1068	14.9391	14.9818	15.0773	14.5732	14.8237	14.9931	14.7373	15.3909	15.0745	14.6696	14.776	14.4176	14.9224	14.9524	14.9754	14.8845
AE_mz_265.9276311	15.9774	15.9484	15.741	16.0583	15.5985	16.1043	16.0827	16.0061	14.9602	16.3263	15.1908	16.2274	16.2975	16.467	15.7066	16.0944	16.1389	16.7754	16.154	16.402	16.2723	15.7314	15.5751	16.2802	16.5531
AE_mz_266.0668672	17.581	17.6472	17.7397	17.529	16.5584	17.2589	17.8318	17.4904	17.2813	16.7337	17.0645	17.6463	17.4272	17.7908	16.9775	17.6785	17.5363	17.6176	17.4347	16.9652	17.4019	17.4494	17.9413	17.4304	17.1463
AE_mz_266.1185305	19.3641	19.3343	18.5767	18.8437	19.8879	18.8869	19.5369	18.7713	18.4018	19.6194	19.0971	18.9076	18.5585	19.0057	20.0156	18.9509	19.2608	18.7818	18.6051	20.0653	18.2671	19.2167	19.0349	18.9984	20.2082
AE_mz_266.1931817	15.8426	16.4857	16.865	16.9142	16.9339	16.2783	16.8523	17.1137	16.4366	16.9316	16.1611	16.8513	16.1047	16.8673	16.2188	16.556	17.268	16.8297	16.0658	16.1013	15.8597	16.3563	16.4359	16.3516	17.3752
AE_mz_266.2297326	17.2618	17.2622	17.5478	16.5422	17.0904	17.8809	16.7532	17.271	17.1538	17.3839	17.0827	16.8532	17.2931	17.6423	17.1163	17.0704	17.12	15.7939	17.8763	17.9195	16.6722	17.158	17.582	17.3484	17.2383
AE_mz_266.6359914	18.1164	18.2821	17.8917	17.0088	19.1229	17.4272	18.2728	18.4391	17.1538	19.1643	18.0219	18.3415	17.549	17.5639	19.0934	17.5306	18.4428	17.7055	17.7786	19.0148	17.7635	18.0924	18.0136	17.3381	19.1994
AE_mz_266.9129198	16.8513	16.825	16.3774	17.4204	16.8148	16.3523	17.1	16.7217	16.8044	16.7908	16.6436	17.4929	16.6438	17.74	16.2621	16.5819	16.2525	17.4316	17.0464	17.1192	16.8353	16.9125	16.6159	16.8665	16.8765
AE_mz_266.9349386	18.2179	18.2897	18.2474	18.3731	18.0685	18.0346	18.3968	17.9622	18.6297	18.2045	18.0076	18.428	17.9828	18.1891	18.3185	18.0691	18.1805	18.3827	18.2064	18.0921	18.1101	18.1462	18.3326	18.2618	18.2723
AE_mz_267.1192869	22.3476	21.6228	21.7194	21.7338	21.4585	21.4625	22.2884	21.8231	22.0549	21.0982	21.7916	21.9997	21.4726	21.4311	21.6332	21.6003	21.9197	21.7219	21.7248	21.705	21.7535	21.6654	22.3799	20.9483	21.536
AE_mz_267.1376252	16.2414	16.416	16.2293	16.2691	17.0979	16.6061	16.5048	16.7513	15.6546	17.1602	16.5341	16.5068	16.6057	16.0709	17.2604	15.7472	16.5224	15.7669	16.2387	17.193	15.987	16.4013	15.7725	16.5011	17.1835
AE_mz_267.1922539	16.6003	16.3548	16.1113	15.9863	16.8802	16.8063	16.319	16.9671	15.3664	15.5964	16.6778	15.9698	16.1247	16.6477	16.4831	16.7701	16.3689	16.3515	16.1323	16.1788	16.5259	16.2493	16.9642	16.2887	15.1573
AE_mz_267.6439951	23.2913	23.6009	23.0336	22.4369	24.0806	22.8986	23.4183	23.2172	22.6981	24.0865	23.118	23.4406	22.7711	23.1104	23.9272	22.8643	23.6502	23.1732	23.0541	23.692	23.0962	23.3093	23.2496	22.8066	23.9356
AE_mz_267.6440139	19.2847	19.056	18.0234	18.0447	19.0795	18.6199	18.7807	18.5912	17.6447	19.3022	18.7772	18.8264	17.9446	18.3006	19.0064	18.4328	18.606	18.3508	18.7046	18.8694	19.6545	18.2349	18.0366	17.9656	19.0568
AE_mz_267.9487676	17.4505	17.3429	17.4431	17.1273	17.5092	17.2469	17.4158	17.2936	17.4708	17.5374	17.3905	17.4967	17.2615	17.3011	17.3928	17.3908	17.403	17.4915	17.2693	17.308	17.3614	17.3556	17.4696	17.3664	17.3531
AE_mz_267.9488469	17.6958	19.5946	20.2516	21.1238	17.3232	19.222	19.0602	18.9987	19.9475	19.0593	19.1208	18.8371	17.6515	20.3528	19.4983	19.1344	17.7371	18.6989	19.933	20.1267	18.985	19.4873	18.0709	19.0293	19.0808
AE_mz_268.0822524	20.5349	20.2657	20.8032	20.5895	20.2595	20.856	20.385	20.8714	20.3627	19.9278	20.3979	20.6922	20.6491	20.5447	19.9815	20.7588	20.2116	20.9068	20.1681	20.1099	20.4287	20.3144	20.9345	20.2308	19.9437
AE_mz_268.1203274	19.4278	17.6944	18.4057	19.4485	17.5093	18.2059	18.9325	18.235	19.1995	17.7048	18.4287	18.8386	17.9723	18.8748	17.9485	18.4716	18.7679	18.4345	16.912	18.3418	18.0445	18.7513	19.1945	18.6843	17.6628
AE_mz_268.1457171	21.1958	21.5628	21.0021	20.4678	22.0205	20.7078	21.5353	21.0512	20.7658	22.1144	20.9607	21.4755	20.6684	21.1577	22.0077	20.683	21.6123	21.2013	21.0016	21.746	20.9161	21.2623	21.3525	20.8247	21.9144
AE_mz_268.1723439	16.4519	16.7553	16.5644	16.101	16.1651	15.5876	16.8894	16.112	16.3992	16.596	15.6611	16.735	16.7444	16.7552	15.779	16.5753	16.7323	16.6182	16.3468	15.5784	16.2851	16.2382	16.106	16.6069	16.5845
AE_mz_268.2088145	17.7998	18.0795	18.3884	18.6937	18.555	18.8984	18.9986	18.0431	18.5603	18.8702	18.192	17.814	19.3504	17.0534	19.1738	18.1619	18.7109	18.2119	18.2355	19.2176	18.5951	19.5	18.6931	17.3414	17.6705
AE_mz_268.2605107	12.8942	15.0855	13.7651	14.2469	13.0696	12.8314	14.8521	16.1588	14.6565	14.6253	14.8452	14.633	14.2335	13.7757	13.7035	11.0897	16.0931	14.5702	14.0269	15.1233	10.6562	13.8496	16.5935	15.2424	16.2823
AE_mz_268.5685384	17.8337	17.7614	18.3216	18.1353	16.9316	17.5026	18.2399	17.9103	18.1222	17.3204	17.8288	17.8012	17.6585	18.0197	18.0804	17.518	17.6431	18.3342	18.1193	17.8876	17.6853	17.8167	18.0663	17.2443	18.2103
AE_mz_268.6472875	17.7323	18.2302	17.5706	16.9444	18.6815	17.3095	18.0034	17.8583	17.0721	18.7995	17.7583	17.9995	17.356	17.4706	18.5979	17.5401	18.2242	17.5617	17.489	18.2105	17.5117	17.8596	17.6373	17.3662	18.6357
AE_mz_269.0964972	16.4369	16.657	16.4528	16.5836	16.6021	16.627	16.5162	16.5786	16.4976	16.6678	16.3798	16.6245	16.4101	16.2806	16.8271	16.4315	16.4855	16.5003	16.461	16.5905	16.6375	16.4992	16.4238	16.6403	16.5632
AE_mz_269.096419	15.6961	16.4725	16.2831	15.7923	16.2574	16.3644	16.148	16.0018	16.323	15.6128	15.1949	16.3123	15.9791	16.3913	16.4249	15.2483	17.1154	16.3183	15.5761	16.3065	16.0562	16.1652	15.974	15.8926	15.5102
AE_mz_269.1331814	23.7792	23.2673	22.8879	22.6507	22.4886	23.2372	23.064	23.1619	23.151	22.4404	23.4002	23.1904	22.8488	23.2987	22.4934	23.3511	22.8047	23.3825	22.8928	22.675	23.3531	23.11	23.3138	22.8095	22.5138
AE_mz_269.2080371	16.6553	15.8058	16.6444	16.8188	16.5004	16.6746	16.4145	16.6248	15.772	16.5339	16.3286	15.9565	16.6412	16.7234	16.5459	16.5603	16.0734	16.7165	16.3262	16.4072	16.319	16.5791	16.5025	16.7126	16.2735
AE_mz_269.2080583	17.4355	15.31	17.9728	16.028	15.8567	17.8366	15.8399	14.9077	15.5641	17.9126	15.7229	15.4106	15.2014	17.1809	19.2381	18.8561	15.7952	17.2299	15.6004	17.5066	16.0717	16.2939	18.6946	14.7025	15.3376
AE_mz_269.6404249	17.3632	17.368	16.8442	16.2128	18.0438	16.8366	17.27	17.3842	16.3824	18.0962	17.1443	17.4417	16.99	16.8335	17.9795	17.0825	17.6065	17.0763	16.9633	17.7505	16.9942	17.1869	17.1113	16.7736	17.8444
AE_mz_269.8773608	16.3393	15.7236	15.7684	17.4728	14.9752	16.6987	15.4828	15.5898	15.6619	15.2699	16.6712	15.8122	15.9495	15.5051	15.2151	16.8538	15.3661	15.898	15.631	15.6742	16.8832	16.0675	15.7722	16.2885	15.2479
AE_mz_269.9313732	14.842	14.4221	15.1372	15.7042	15.119	14.9613	14.9203	15.0744	14.6384	14.8811	15.2499	15.2712	14.9213	14.5695	14.9943	14.9835	14.8079	15.2979	14.8095	14.876	15.268	13.987	14.9562	15.1415	15.0136
AE_mz_270.1363235	20.5375	20.1117	19.7316	19.5699	19.5436	19.8579	20.0386	19.9826	20.2495	19.1827	20.0971	20.4146	19.6347	20.3377	19.4046	20.0983	19.4032	20.0678	20.0657	21.038	20.1886	20.0369	20.581	19.7378	19.5018
AE_mz_270.6202747	15.9996	15.9631	16.0005	15.8788	17.1354	16.1982	16.6885	16.2237	15.8315	16.3926	16.3189	16.3172	16.2758	16.2766	16.3394	16.5285	16.3951	16.5638	15.8822	16.4661	16.2839	15.8889	16.2649	15.9228	16.8193
AE_mz_270.638679	17.4908	17.8063	17.1664	17.4552	17.9557	16.9625	17.555	17.6322	16.6952	18.4621	17.2284	17.7055	17.2441	16.7659	18.3196	16.9718	17.9801	17.1818	17.3383	17.888	17.5506	17.5547	17.261	17.0252	17.9853
AE_mz_270.6685608	14.0243	15.0215	14.7092	14.9031	14.9251	14.5485	14.0826	14.5971	14.4781	15.7248	14.6581	14.8192	14.5901	14.7576	14.6868	15.5023	14.8427	14.8661	14.4488	14.8501	14.7667	15.5147	15.1144	14.6244	14.6863
AE_mz_270.9614104	16.0713	16.1866	16.1627	15.9696	15.6603	16.2036	16.5222	16.0934	16.4531	16.1941	15.8603	15.843	15.7025	15.1889	15.9323	16.0306	16.2161	15.3329	16.1173	16.2894	16.3893	15.9997	16.0508	16.0302	15.9697
AE_mz_271.0399963	18.7689	19.0108	18.0556	18.8389	18.4517	18.0025	18.6121	18.6209	19.2018	18.0406	17.9058	18.609	19.2749	19.1323	18.2815	18.5834	18.3602	19.0656	18.7996	18.5024	18.3747	18.7688	18.8609	18.5388	18.5138
AE_mz_271.1100078	20.3755	18.9537	19.3069	17.1496	19.6482	19.1712	19.1971	19.5143	18.3937	19.2658	18.0545	19.034	20.322	18.6934	19.6338	19.2876	19.4893	18.9887	19.1381	19.0519	19.293	19.7577	19.4349	17.6435	19.6012
AE_mz_271.1347896	19.9872	18.9964	19.3944	18.1375	18.1741	19.6728	19.5341	19.8461	18.0386	17.1722	19.3057	19.2604	19.7087	18.8021	17.8207	19.1628	19.1183	19.6098	18.1708	18.6222	19.0808	19.4853	20.1163	18.1011	18.1234
AE_mz_271.1506849	19.1228	18.5748	18.5954	18.5645	18.594	18.2952	18.8418	18.8329	18.9538	17.9641	19.0781	18.3417	18.8276	18.7639	18.3437	18.3705	18.6556	18.2098	18.6168	18.0372	19.128	18.3876	19.1283	17.8039	18.0384
AE_mz_271.1871179	21.6946	20.9652	21.1121	20.6959	20.323	21.1156	21.3119	21.2844	20.6949	20.2796	21.2045	21.1533	21.063	21.0416	20.2861	21.1221	20.9405	21.2983	20.6589	20.744	21.1087	20.9617	21.6343	20.6508	20.4345
AE_mz_271.2115728	19.0401	19.2347	19.225	19.3956	19.5431	19.5072	18.5549	19.2826	19.4251	19.7479	19.0198	19.24	19.2722	19.9291	18.535	17.4839	19.6728	19.8602	20.019	19.0311	19.1073	19.2115	18.1359	19.6213	19.9412
AE_mz_271.6365324	18.2387	17.6883	17.8685	16.3943	17.5458	17.7134	17.2357	18.0922	17.0965	17.5176	17.5175	17.382	17.8837	17.1695	17.5924	17.6094	17.3684	17.8425	17.7097	17.3436	17.5288	17.6111	17.9046	17.0277	17.4012
AE_mz_271.6551125	17.844	18.346	17.5467	18.1461	18.8114	17.5252	18.0922	18.1562	17.1117	19.142	17.4134	18.0442	17.8924	18.0686	18.8952	17.287	18.5086	17.825	18.4279	18.3261	17.9696	18.1378	17.8013	17.3967	18.7102
AE_mz_271.9133833	16.858	17.0665	16.1116	17.4095	16.5702	17.0149	16.8886	17.0947	17.2886	16.0336	16.7739	16.8814	17.0327	16.6029	16.7937	16.681	16.6298	16.7407	16.003	17.1787	16.8791	17.1313	17.1556	16.1359	16.8558
AE_mz_272.0444742	18.1956	18.3541	17.2442	17.5409	18.8326	17.7542	18.1984	18.1134	17.3412	18.7881	17.964	18.1074	17.1047	17.6376	18.9813	17.4066	18.4426	17.9133	17.5733	18.4376	17.614	18.0252	17.9704	17.4386	18.6037
AE_mz_272.1040608	19.0747	18.6319	17.9703	17.4765	18.2262	17.3648	17.9042	18.7678	17.3399	18.4974	17.874	17.8853	17.6024	18.2104	17.7791	17.6199	18.811	19.5685	16.0999	17.9373	18.2657	18.0469	19.0872	17.5974	17.0522
AE_mz_272.1567099	16.9386	16.7034	16.7112	16.7431	17.0565	16.3914	17.1776	17.0867	16.6884	16.5675	16.8529	17.0353	16.8211	16.7956	17.673	16.3164	17.2299	16.6085	17.2799	16.8264	16.4532	17.136	16.7914	16.7134	16.9771
AE_mz_272.1905361	18.8231	18.1855	18.1205	17.66	17.2656	18.0508	18.5297	18.5219	18.0732	16.8794	17.9429	19.7122	17.8287	18.2092	16.8279	17.8525	18.3739	19.3428	17.8934	17.1038	18.0279	17.8463	18.4762	18.3479	17.1002
AE_mz_272.2150967	16.1374	16.5233	16.6344	15.7935	15.6234	16.3857	16.2812	15.9091	16.5386	16.2216	15.669	16.5368	16.2319	16.4828	16.0245	16.1046	16.0301	16.0118	16.1881	16.2262	16.0393	16.3565	16.341	15.123	16.4635
AE_mz_272.6628487	16.2371	16.2637	16.3399	16.3621	16.8558	16.2879	16.2527	16.8609	14.782	17.2199	16.0903	16.6943	15.5124	16.3686	17.3391	16.2112	16.7627	16.021	16.7129	16.7668	16.0757	16.3163	15.8729	16.3424	17.3072
AE_mz_272.8730795	17.0525	16.9737	17.2606	17.2993	16.9047	17.1967	17.079	17.141	17.0806	17.0263	17.1801	17.1547	17.1234	16.9362	17.0435	17.0769	17.2049	17.0656	16.9602	16.9903	17.0597	17.0968	17.2171	17.1557	16.9937
AE_mz_272.8978462	15.1825	15.1174	15.0886	15.1459	15.272	15.3583	15.8837	15.3286	14.8764	15.3509	15.4364	15.1552	15.0849	15.1717	14.9976	15.3612	15.1901	15.1597	14.9426	15.5529	15.1397	15.5528	15.3827	15.3279	15.0042
AE_mz_272.9277763	16.9746	17.6421	18.1461	19.0348	18.827	17.8085	18.8122	18.2955	17.2307	18.7318	17.4973	18.6518	18.3499	16.6519	18.6523	17.1181	18.4304	17.3878	18.5855	18.6313	17.6689	18.9745	18.5076	18.2851	18.841
AE_mz_272.9413014	18.6251	18.9873	18.4943	18.6504	19.3656	18.3444	19.3245	18.0069	19.1697	19.51	19.1083	19.2452	18.2789	19.3613	19.1219	18.5349	18.9501	18.8166	18.9227	19.1717	18.1168	19.5245	19.3962	18.9613	19.0373
AE_mz_273.1276462	16.5025	16.0918	16.0134	15.9654	16.4616	16.5827	16.2971	16.2191	15.8797	15.6015	15.5079	15.7497	16.3751	16.4978	16.2775	16.2622	16.3104	15.8148	16.299	16.3418	15.3578	16.2853	16.0934	16.525	16.5248
AE_mz_273.1274882	18.265	18.2504	18.2725	18.2054	18.2432	17.5009	18.8335	17.4825	17.7689	19.2564	16.8558	17.5929	19.2439	16.6904	17.5595	16.6774	18.1001	17.7763	17.9645	17.7784	16.2386	16.7998	16.32	16.7054	19.261
AE_mz_273.1662553	22.8628	20.598	22.57	19.505	20.7993	21.2886	22.7387	21.849	20.0721	20.4836	21.1853	21.581	22.4982	20.6124	20.6189	20.6708	22.7713	21.387	19.2824	22.3625	21.2317	21.6532	22.6584	19.3584	21.4066
AE_mz_273.1641838	18.4467	18.4334	17.4277	18.8492	19.1807	18.0084	18.368	17.9584	19.1216	19.2585	17.4771	18.552	18.2698	18.632	18.2416	17.7043	18.8758	18.2916	18.1581	19.3949	18.0932	18.1975	18.8822	17.7899	19.2302
AE_mz_273.2087407	18.9649	19.159	17.5971	18.2448	17.9	18.6929	19.1032	17.7962	18.3818	18.6368	19.2379	17.9845	17.9955	18.7674	17.8329	18.452	18.5353	18.5155	17.9089	18.1249	18.2968	18.2925	19.0074	18.4077	18.7447
AE_mz_273.6053606	20.1046	20.4735	20.3728	20.2558	20.2729	20.7477	20.0682	20.7624	19.8635	20.0152	20.6606	20.0175	20.3922	20.0278	20.4765	20.6019	20.2683	19.7057	20.3786	20.4733	20.5339	20.1088	20.2512	20.2365	20.307
AE_mz_273.8961484	14.9585	14.7921	14.8802	14.1626	16.0224	14.9532	15.0995	15.3615	14.1726	15.7786	15.5244	15.2278	15.1033	14.0647	15.542	14.3286	14.8373	15.1801	15.263	15.8187	15.6062	15.2641	15.2014	14.8907	15.4262
AE_mz_273.9517692	17.2635	17.0576	17.0574	17.4604	17.4727	17.3344	17.1135	17.08	17.8755	17.0571	17.2877	17.2347	17.0741	17.615	17.2846	17.4459	17.3323	17.4899	17.0998	16.9976	17.3992	17.1333	17.4729	17.2807	17.2494
AE_mz_274.1696264	20.04	19.1411	19.7845	18.8987	17.8532	18.7611	20.3388	19.437	17.3512	18.0521	18.3752	18.4991	19.4015	18.4557	18.0353	17.2988	19.5981	18.0302	18.6056	19.163	18.6593	19.0144	20.1023	17.0154	19.1362
AE_mz_274.1673965	16.7159	16.0955	16.929	15.9452	16.2556	16.5597	15.9965	15.698	16.5597	16.8211	16.3632	15.5918	16.1305	15.9312	16.99	15.8598	16.9262	16.7462	16.3315	15.5373	16.8022	15.8373	16.2706	15.6175	16.4703
AE_mz_274.1979588	18.1985	18.3339	19.1631	18.3799	18.294	18.2676	19.2116	19.4501	17.5203	18.5724	18.9843	18.8483	18.8971	18.2949	19.057	17.8388	19.0122	19.5962	18.4577	19.1936	19.0497	18.864	19.4946	18.5373	18.8731
AE_mz_274.6516893	15.9463	16.0361	15.4812	15.9972	18.6436	15.8835	16.7398	16.7953	15.3764	17.647	16.4734	15.6397	16.1549	15.8702	17.5792	16.3193	15.8346	16.0637	15.7369	16.5099	16.3962	16.1348	15.5534	15.6774	16.7869
AE_mz_274.8703848	18.3846	18.367	18.5214	18.3414	18.367	17.4084	18.8212	18.6156	18.1758	18.4268	17.8507	18.781	18.7468	18.154	18.1713	18.0601	18.5823	19.1293	18.1518	18.2317	17.7718	17.9938	19.4571	18.2951	18.4148
AE_mz_274.8974336	15.0563	15.1922	14.7563	15.5705	16.0794	15.0613	15.4533	15.4944	14.8985	15.708	14.962	16.1395	14.7923	15.6485	15.2952	15.0173	15.4046	15.4114	15.7555	15.3007	14.5936	15.8319	15.1095	15.7312	15.6546
AE_mz_274.9381196	15.9888	15.6051	16.2152	16.6771	16.8762	16.5362	16.2729	15.6813	16.3423	16.554	16.4483	16.1203	15.3743	16.9907	16.456	16.2185	16.3189	16.1217	16.4958	15.9861	15.7266	16.4494	16.6744	15.58	16.1849
AE_mz_274.9387089	16.6901	16.5041	16.3764	16.3363	19.4769	15.7578	14.9821	16.2353	18.3904	18.3427	16.5306	17.3891	15.0539	16.6888	17.4444	16.4337	15.971	17.1534	17.1448	16.7654	16.9694	17.1336	17.7704	16.9189	15.8129
AE_mz_275.0054453	16.3129	16.627	16.1091	16.3833	17.1227	16.4523	17.9075	16.7853	14.826	16.2041	16.9658	16.9061	16.9884	15.5506	16.6735	16.8129	15.6222	16.8172	16.5669	17.1794	16.5821	14.9906	16.949	16.9114	17.1859
AE_mz_275.1316556	16.7343	17.02	16.6571	16.6764	17.1074	16.7071	16.8056	16.853	16.7894	17.7045	17.0617	16.8716	17.0678	16.2541	16.9543	16.4916	17.0979	16.8821	16.9396	16.975	16.7515	16.7501	16.8145	16.4554	17.5251
AE_mz_275.1818508	26.1769	25.7011	25.6538	25.1306	24.7808	26.5037	25.0584	26.625	24.7441	24.5168	26.2388	25.1829	26.4842	24.9297	24.6784	26.4695	25.1804	25.5369	25.44	24.8494	26.6475	25.4746	25.1887	25.3871	24.8503
AE_mz_275.6300336	16.8416	16.7937	16.6116	16.2773	17.3985	16.1495	17.2395	17.6877	16.2316	16.2409	16.1988	16.8321	16.9086	16.2922	17.1871	16.6677	17.0234	16.8537	16.1225	17.5711	16.4487	16.647	16.624	16.5434	17.4431
AE_mz_275.8857168	17.3316	17.1751	16.8913	16.1099	17.794	17.4582	16.8746	16.7448	16.5366	16.6211	16.8412	16.4039	16.9339	17.1772	17.4757	17.1231	17.2079	17.2077	15.7583	17.2044	17.2283	16.8425	16.9231	16.8314	16.8398
AE_mz_275.8972603	18.3175	18.2308	18.2321	18.1732	18.2198	17.6431	18.4285	18.1923	18.1172	18.6804	18.1443	18.1544	18.0066	18.4918	18.2404	17.9313	18.1457	18.1267	18.2867	18.4898	17.9729	18.6826	18.4399	17.7014	18.5104
AE_mz_275.9310292	19.205	19.0778	18.2683	18.872	19.8905	18.4098	19.3842	19.0334	18.7807	19.4279	18.9709	18.9092	18.6516	19.5015	18.9571	18.6338	19.0051	18.8988	19.0585	19.3631	18.6428	19.8971	19.2896	18.0136	19.8397
AE_mz_275.9566941	17.3596	17.2882	16.607	16.9652	17.6679	16.8572	17.4057	17.1696	17.0287	17.4851	17.1978	17.05	16.9814	17.3768	17.0803	17.0421	17.0626	17.0756	17.2199	17.4068	17.0612	17.1318	17.3683	16.6721	17.1393
AE_mz_276.1155689	21.1616	21.4495	21.1247	20.6052	21.1896	20.3683	21.6254	20.7381	21.2826	22.0339	20.8398	21.3308	20.4484	22.0138	20.8732	20.6915	21.205	21.4504	21.0917	21.1	20.4103	21.6034	21.6581	20.1542	21.6527
AE_mz_276.1849274	23.4976	22.9903	22.972	22.7337	21.9953	23.106	23.1571	23.2103	22.813	22.0633	23.1375	22.9315	23.0843	22.9585	22.2041	23.1597	22.6857	23.2377	22.7615	22.4904	23.2245	22.8011	23.4446	22.7002	22.2288
AE_mz_276.6303106	16.8326	16.6281	16.4573	16.4873	16.6362	16.3357	16.2252	16.8495	15.4523	16.9911	16.3956	16.8453	16.7276	16.5508	16.8224	16.2329	16.3815	16.3481	16.6624	17.2164	16.3266	16.2568	16.7502	16.4844	16.7946
AE_mz_276.6485656	19.0648	19.544	18.9561	17.6985	20.1371	18.9698	19.0754	19.3452	17.7327	20.3199	18.8848	19.483	18.8106	18.3837	19.9581	18.648	19.5578	18.7112	18.7754	19.6547	19.2125	19.0057	18.8166	18.4641	19.9023
AE_mz_276.9099842	16.9933	16.903	17.0592	17.1733	16.8879	16.8043	16.7893	17.1995	17.1596	16.7431	16.8283	17.2569	16.8244	16.754	17.2449	16.7459	17.0734	17.5998	16.8727	16.8522	16.8635	16.9832	17.3851	16.7459	16.9269
AE_mz_276.9835613	15.2051	15.3059	14.1558	15.3685	15.5796	14.2938	15.135	15.553	15.4213	15.4165	14.8343	15.451	15.509	15.6235	14.3613	15.3938	14.2848	15.2794	15.5957	14.737	15.0023	15.3027	14.9498	15.6304	15.3004
AE_mz_277.1011714	19.7727	19.4769	19.2763	19.6047	19.6569	19.7703	19.1378	20.2407	19.9775	19.8024	19.5188	19.8719	19.4302	19.448	19.6786	20.1132	19.2115	19.9444	19.2416	19.8819	19.916	19.5515	19.8275	19.2589	19.4059
AE_mz_277.119473	17.9541	18.3447	17.6352	17.13	17.8257	17.7116	17.7301	17.6861	17.5587	18.4457	17.7408	17.8526	17.7013	18.3161	17.7795	17.7199	17.8434	17.9362	17.8737	17.7391	17.9232	18.0584	17.9311	17.394	18.3551
AE_mz_277.1508515	16.9734	17.1447	16.6897	16.0273	17.8651	17.0845	17.1056	17.5802	15.3523	18.261	17.1436	16.9426	17.078	16.4954	17.8125	16.5065	17.4636	16.2909	16.7576	17.7971	17.261	17.04	16.6813	16.3329	17.8873
AE_mz_277.1660785	15.9593	16.0429	16.0844	16.0388	16.0595	16.0694	16.1363	16.0156	16.0821	16.1095	15.8056	16.1874	16.167	16.2166	16.255	16.049	16.2402	16.2497	16.0937	16.0727	15.9836	16.1994	16.2594	15.9255	16.2417
AE_mz_277.1883383	20.1866	19.5981	19.9286	19.258	19.1081	19.4973	20.1801	19.5286	19.5084	19.0304	19.7142	19.7852	19.868	19.6136	18.8588	19.9276	19.3903	20.2702	19.6336	18.7861	19.9012	19.4365	20.2908	19.4788	18.8243
AE_mz_277.2495068	15.4161	15.6416	15.418	15.3902	15.3554	15.5432	15.4315	15.3279	15.3399	15.5171	15.567	15.2685	15.5245	15.3675	15.5664	15.3754	15.3683	15.4085	15.5508	15.359	15.4233	15.5365	15.3346	15.331	15.3815
AE_mz_277.6946649	16.6298	16.9862	16.8216	16.9397	16.7279	16.9654	16.8766	16.5746	16.8147	16.7671	17.1805	16.7205	16.7896	16.6754	16.698	17	16.5035	16.6814	17.0454	16.7635	16.6683	16.8357	16.9172	16.5699	16.8767
AE_mz_277.9287939	18.4768	18.3527	18.3545	18.5404	17.5601	17.8352	18.3393	17.6807	18.0853	18.1614	17.8775	17.8553	18.1904	18.4145	18.1825	17.0604	17.9478	18.1466	18.5189	18.3498	17.8157	18.2022	18.2519	18.4239	17.8577
AE_mz_277.9620866	16.983	17.2262	17.3486	18.1524	17.9697	16.4515	17.6905	17.7131	17.9113	17.4156	17.2766	17.2551	17.3034	18.3855	18.1961	16.8402	17.6031	17.4931	17.685	17.4159	16.6815	17.346	18.3355	17.7839	17.506
AE_mz_278.1424455	16.6334	16.7998	16.8927	16.6005	16.604	16.9609	16.3913	16.9533	16.7299	16.7442	16.7564	16.7883	17.283	16.0526	16.6173	16.9125	16.5556	16.7998	16.5978	16.9803	16.7199	16.59	17.1056	16.6361	16.6205
AE_mz_278.1962116	15.1491	15.3887	15.2452	15.2284	14.9218	15.3782	15.3063	14.9778	15.1698	14.8531	14.6237	15.5312	15.2397	15.1342	15.3937	15.8802	15.0869	15.1323	14.8387	15.1178	15.5676	15.119	15.0578	14.6748	15.2795
AE_mz_278.193032	15.6442	14.8144	15.6442	15.7276	15.5178	15.3524	15.527	15.3545	15.3511	15.8271	15.311	15.2696	15.1511	15.6259	15.264	15.3584	15.8821	15.8343	14.4208	15.848	14.6094	15.1469	15.5731	15.2011	15.8491
AE_mz_278.2294972	15.7219	15.8447	16.0669	16.5374	16.226	17.125	16.3834	16.5885	14.7015	15.6563	16.2684	15.3063	16.531	16.0444	16.3339	15.952	16.9176	15.5585	15.6657	15.5895	15.8808	16.1878	15.5553	16.3801	15.8902
AE_mz_278.5209895	16.5775	17.6352	15.543	17.9697	15.2767	16.3212	15.1094	17.9277	14.4529	16.3226	16.3003	16.9506	16.2367	14.8111	15.6913	16.3628	17.6472	15.8352	14.7945	18.0408	16.3796	15.7441	16.8798	15.0998	16.1625
AE_mz_278.6360524	15.4144	16.4332	15.5516	14.902	16.5552	15.2874	15.6926	16.1459	14.4835	17.0419	15.7812	15.8551	16.0175	14.9974	16.2304	15.2841	16.1715	15.6008	15.9666	15.9541	15.9687	16.2468	15.2184	15.0518	16.5021
AE_mz_278.8901346	15.813	15.9981	15.9665	15.9291	15.9202	16.0352	15.6422	15.6552	16.1076	16.0901	16.6698	16.1384	15.4557	15.87	15.8399	15.5738	15.8549	16.3089	15.6672	15.819	15.7495	17.2917	15.8212	15.7817	15.1841
AE_mz_278.9067599	15.9202	16.4205	15.6991	15.5941	17.0156	16.0344	16.2549	16.0205	16.1555	16.1273	16.1411	15.9385	15.5047	15.9624	16.0482	15.8258	16.0832	15.9316	16.196	16.3424	17.0618	14.9862	16.0903	15.7682	16.4479
AE_mz_278.9070096	16.3533	16.276	16.1385	16.4605	16.0922	15.799	16.305	16.1984	16.1358	16.274	16.4799	16.6098	16.2207	16.3416	16.2135	16.2804	16.2623	16.453	16.1491	16.5296	16.1387	16.3655	16.0297	15.8267	16.629
AE_mz_279.0900358	17.3141	17.6419	19.1287	16.6515	18.7605	18.2822	18.215	18.4419	18.853	18.3426	18.5535	18.865	18.6748	18.6967	18.8743	18.9326	18.8389	19.3178	16.5313	18.4719	17.0525	17.4067	19.3526	18.2733	18.5215
AE_mz_279.0976899	17.3958	17.2428	17.6571	17.6855	18.0812	17.2067	17.7423	17.5847	17.3351	18.3003	17.0673	17.8011	17.505	18.3685	17.2914	16.8459	17.7624	17.8602	17.6592	17.577	17.6495	17.9096	17.8542	16.5221	17.87
AE_mz_279.1557451	18.8114	18.8571	19.063	18.9479	18.8438	18.601	18.8631	18.605	18.9678	18.9734	18.8794	19.0609	18.8916	19.0042	18.8052	18.909	19.0275	19.5456	18.9569	18.4359	18.7689	18.8823	19.138	18.9514	19.3658
AE_mz_279.1771579	15.7307	15.6789	16.6089	14.9382	15.6812	16.3349	15.4104	15.7148	14.9184	15.1797	16.3426	15.0668	15.268	15.5958	16.3915	16.4766	15.2408	15.6804	15.6484	15.8018	15.8605	15.2434	15.9138	15.4322	15.2286
AE_mz_279.2286471	16.5546	16.5153	16.6249	16.4163	16.6141	16.3112	16.6548	16.5245	16.7232	16.8024	16.6829	16.488	16.4512	16.7238	16.6901	16.3501	16.6668	16.5908	16.6879	16.6391	16.5928	16.5139	16.4755	16.7051	16.4829
AE_mz_279.2288033	18.5534	18.6699	18.7541	18.8383	18.0446	18.5352	18.6638	18.2139	19.0432	18.629	17.7818	18.5052	18.1086	18.5014	18.3362	18.5519	18.3841	18.2972	18.3182	18.4147	17.9122	18.1341	18.3394	18.8386	18.543
AE_mz_279.6431574	22.9778	23.4114	22.5833	23.1885	23.6468	22.6801	23.1476	23.209	22.4242	23.9502	22.7319	23.3251	22.697	22.7656	23.8928	22.5105	23.5236	23.046	22.9183	23.377	22.9371	23.107	23.1617	22.6417	23.5045
AE_mz_279.9059734	16.8957	17.3746	16.9027	16.9339	17.3137	16.8781	17.1398	17.5222	16.9843	17.0123	17.5578	17.3175	15.8876	17.2454	17.3171	17.0289	17.2744	17.134	16.8749	17.2169	17.2007	17.2272	17.3047	16.7008	16.0728
AE_mz_279.9259053	15.8043	16.1661	16.1711	16.6826	16.3365	15.926	16.6082	16.2663	16.4402	15.5384	16.4511	16.5268	16.5238	16.4623	16.1093	15.7224	16.7464	16.7067	16.4141	16.3915	16.1676	16.3587	15.9078	15.55	16.4971
AE_mz_279.9534388	16.178	15.7278	15.7233	15.1848	16.5986	15.2229	16.2705	16.1138	15.2251	16.4145	16.3329	15.3349	15.4459	16.1742	15.7448	15.7467	15.9133	15.1656	16.1502	16.291	15.2037	16.901	15.6898	14.3061	16.7537
AE_mz_279.9698203	16.1629	16.9609	16.9418	16.9086	17.1935	16.7068	17.0419	17.0092	17.7449	17.0262	16.8128	16.2866	16.8073	17.0816	17.2563	16.8526	16.4752	17.3502	17.4357	16.8496	16.6029	16.9146	16.9635	16.7377	17.3775
AE_mz_280.0084246	18.4722	18.7507	18.7934	18.667	18.0759	18.2907	18.1137	18.0313	18.7224	18.5554	18.6544	18.6683	17.9775	18.938	17.9401	18.3925	18.2837	17.5695	18.8667	18.4233	18.0225	18.548	18.5524	18.578	18.343
AE_mz_280.09355	15.9986	15.6258	17.0792	16.0633	16.0514	16.028	16.3368	15.7907	15.661	15.7928	15.3793	16.9253	17.0531	15.5251	15.5668	15.2893	15.7814	15.5489	16.4936	16.3544	16.4946	15.7024	15.4727	16.331	16.2805
AE_mz_280.1456516	21.1557	21.5678	20.6388	19.9962	21.8128	20.4561	21.2376	21.0483	20.4305	21.9368	20.5987	21.3503	20.5863	20.7055	21.9064	20.415	21.4904	21.0105	20.8354	21.3907	20.9739	21.2121	21.2317	20.5992	21.1666
AE_mz_280.1591906	18.1332	18.1789	17.6925	18.6214	18.0226	18.3603	17.3154	18.0846	18.3695	18.3996	18.5747	18.1223	18.3608	18.2148	18.5623	18.2836	18.4439	18.1172	17.4472	18.074	18.2049	16.9837	18.5762	18.29	18.292
AE_mz_280.1682956	17.9608	18.2156	18.2086	18.2782	18.9024	18.13	18.6342	18.2376	17.6458	18.3805	18.1432	18.3251	17.9245	18.3612	18.8793	18.2588	18.4772	18.3436	18.0165	18.5062	18.0719	18.536	18.2094	18.1255	18.8125
AE_mz_280.2086535	17.0714	17.0475	16.5654	17.079	17.0276	17.2095	16.8102	17.0736	16.756	16.409	16.7735	16.5293	16.5036	17.2518	17.3298	16.9377	17.1661	17.1905	16.2003	16.8533	16.1964	16.2646	17.5565	16.7889	17.2693
AE_mz_280.2452272	17.6875	17.2986	18.1889	17.1928	17.0579	17.3268	17.076	17.4427	16.1795	17.5694	16.8625	17.5383	17.777	17.9836	17.1956	17.4612	18.0849	17.293	17.2588	17.356	16.7557	17.3534	16.877	17.3695	17.7603
AE_mz_280.6514625	21.3278	21.4021	20.9702	20.2354	22.1804	20.1861	21.5097	21.4076	20.7492	22.3428	21.01	21.453	20.7729	21.0112	22.14	20.8616	21.577	21.2143	21.157	21.7723	21.0181	21.2506	21.2608	20.6315	21.895
AE_mz_280.651722	17.5597	17.4391	16.9784	16.3104	17.6358	16.7675	16.7857	17.626	17.3058	17.8635	16.9752	17.4318	17.0092	17.0776	17.5042	17.7706	17.0355	17.4202	16.5289	17.4877	17.1719	17.2636	17.794	16.3713	17.5434
AE_mz_280.6699324	16.6781	16.6234	16.751	16.6785	16.965	16.8261	17.3604	16.8183	16.3346	16.868	16.5012	16.7899	16.3053	16.5361	17.7331	16.7798	16.8821	16.8331	16.5321	16.8413	16.7867	16.8156	16.784	16.713	17.0007
AE_mz_280.8823692	15.9525	16.2736	15.5039	15.9152	16.8559	15.4938	16.4802	16.2701	15.7756	16.6897	16.2155	15.6058	15.9497	16.4309	15.9358	15.8499	15.95	15.8302	16.3366	16.4565	15.7783	16.9041	16.0804	15.6507	16.6472
AE_mz_280.9355845	16.3829	16.4368	15.9678	15.994	16.528	15.7853	16.4668	15.748	15.8548	16.5957	16.095	16.318	16.0025	16.2081	16.1224	16.0959	15.9598	15.8409	16.279	16.5473	15.9116	16.7238	16.1321	15.5782	16.5159
AE_mz_280.9802913	19.1108	19.3391	19.3639	18.8434	18.5955	18.9181	19.059	19.4669	20.1539	17.8389	18.2537	19.2781	18.9608	19.5049	19.2243	19.0366	19.2048	19.6173	19.5066	19.5364	18.9425	19.14	19.4892	19.084	19.2808
AE_mz_281.1324466	21.9664	20.8652	21.2436	20.0464	20.5352	21.0259	21.3943	21.3187	20.6738	20.3468	21.1078	21.2556	21.0656	20.8101	20.6163	21.0059	21.2115	21.333	20.1394	21.0954	21.0815	20.9223	21.7291	20.1994	20.8269
AE_mz_281.1531392	19.4985	19.6677	19.1148	18.4932	20.3586	18.5874	19.6551	19.5675	18.6946	20.4178	19.1451	19.5406	19.0131	19.0235	20.2371	19.1985	19.636	19.2194	19.1612	19.8833	19.0405	19.3759	19.4668	18.9527	20.2248
AE_mz_281.1534567	15.9512	15.9475	15.5624	15.4574	16.7005	16.0705	16.1907	16.0465	15.1653	16.5379	15.8011	15.7908	15.8326	15.8035	15.9705	15.7156	16.1681	15.6757	16.7134	15.42	15.7041	15.6082	15.8432	15.7238	16.2674
AE_mz_281.1927506	16.2169	16.18	16.1984	16.3801	16.1735	16.4039	16.4042	16.2791	15.8858	15.3472	16.3024	15.297	16.5469	16.1418	16.3825	16.6424	16.4454	15.0249	16.0449	16.3322	15.9335	16.4119	16.0194	15.8473	16.5236
AE_mz_281.2444522	17.1084	16.9059	17.3839	17.0762	16.9999	17.0452	17.0626	16.9085	17.2672	17.1627	16.979	17.1168	17.0103	17.0885	17.1126	16.8677	17.2667	17.1221	17.1702	17.1915	17.1192	17.0674	17.0067	17.0921	17.2008
AE_mz_281.6401184	16.9477	17.3312	16.9276	16.6374	17.6614	16.6131	17.0201	17.3814	16.2318	17.9599	16.8014	17.3046	17.1246	16.2293	17.8519	16.8372	17.6127	16.7565	16.9121	17.2473	17.0717	16.891	16.8489	16.4206	17.8035
AE_mz_281.6641734	16.9722	16.8443	16.5072	16.7899	17.3922	16.5152	16.9131	16.7701	16.2892	18.0581	16.3045	16.7909	17.0747	16.7351	17.5707	16.7345	17.0529	16.5375	16.6338	17.1703	16.5033	16.9261	16.3839	17.1305	17.4298
AE_mz_281.9874642	17.0147	17.1464	17.0877	17.1705	17.1172	17.3183	17.3252	17.2893	17.4496	16.2583	17.6258	17.0607	16.928	17.0045	17.0383	16.562	17.314	16.9878	17.4907	17.3481	16.6506	17.2766	17.2499	17.1675	17.0296
AE_mz_282.0386879	15.9734	14.9965	17.2806	15.8474	16.4612	17.2095	14.9497	15.4298	14.9993	18.3593	16.1824	17.9335	13.9256	16.2987	16.0399	14.9517	17.702	15.4564	15.6789	16.9199	14.7907	16.5732	16.6872	16.5141	16.5288
AE_mz_282.0977952	17.4591	16.555	16.1483	16.3628	15.7014	16.8325	17.0496	16.9683	16.2515	16.0444	16.4657	16.2708	16.1743	16.4321	17.6462	16.3625	15.7689	16.7168	18.5926	16.4865	16.6123	16.4843	17.1519	16.0891	15.6469
AE_mz_282.1360547	19.2396	17.6968	18.2121	17.0203	17.9692	17.872	18.1737	18.3566	17.2373	17.1783	18.2396	18.5408	17.4349	17.5768	17.2989	17.6446	17.92	18.8967	16.6858	17.2005	17.8863	18.0783	18.4806	16.627	17.4385
AE_mz_282.1665471	16.2891	15.8337	15.9068	15.9468	15.9275	16.4669	16.3151	16.7607	14.2554	16.5671	16.7799	14.8619	15.943	16.6304	16.0327	16.4187	15.8646	15.7952	16.5094	15.5468	15.6464	16.2716	17.2284	16.3931	15.259
AE_mz_282.2184914	16.7629	16.948	18.357	18.5861	18.4782	17.786	17.7375	17.7195	18.494	17.7829	18.167	17.7087	18.2284	18.5651	16.1714	15.7735	18.1202	17.2409	18.431	19.2022	17.6985	17.7834	18.5194	18.6252	17.7677
AE_mz_282.2758788	19.1322	19.1691	19.4125	19.1523	19.0725	19.2094	19.3073	19.0413	19.4833	19.3256	19.042	19.3684	18.9353	19.4744	19.312	19.0035	19.2432	19.3952	19.0596	19.1681	19.1534	19.1133	19.3768	19.233	19.1336
AE_mz_282.2758966	17.9389	17.3055	17.3369	16.7353	17.6835	17.8134	17.3481	17.7997	17.0213	17.8592	17.2221	17.6049	17.7608	17.8204	17.5099	17.0068	17.8738	17.9198	17.8589	17.7117	17.9679	18.0433	17.612	16.4226	18.0348
AE_mz_282.8535562	17.4948	17.2777	17.409	17.4703	17.3042	17.3057	17.3354	17.4444	17.6459	17.0697	17.2338	17.3912	17.3943	17.3922	17.417	17.2336	17.4487	17.4964	17.2826	17.4319	17.4562	17.2735	17.3223	17.3118	17.5427
AE_mz_282.9019037	18.8053	18.9134	18.8996	19.1212	18.7811	18.8126	18.9545	18.658	19.389	18.757	18.6257	18.8934	18.6795	19.3539	18.9483	18.7954	18.8478	19.1282	18.902	18.8464	18.951	18.7321	19.0859	18.9387	18.8062
AE_mz_283.0910853	19.1213	18.469	18.8265	18.5257	18.1141	18.1055	18.9876	18.9319	18.694	18.098	18.8452	18.9555	18.5675	18.2256	18.625	18.2644	18.7438	18.7391	18.5683	18.8266	18.5521	18.3561	19.5937	17.6222	18.5658
AE_mz_283.146045	21.9876	21.3557	21.1439	20.7	21.8529	21.4257	21.6433	21.4077	21.3019	21.2366	21.3767	21.6429	21.1277	21.563	21.0943	21.3574	21.4297	21.8554	20.9347	21.2127	21.5163	21.3188	21.8902	20.7935	21.3449
AE_mz_283.2215077	16.2691	16.3721	16.2251	15.802	15.1473	16.323	15.9432	15.8248	15.4765	15.4881	16.1786	16.2316	15.9939	16.1317	16.0101	15.5539	16.3797	15.3496	16.1139	16.255	15.7501	16.2448	16.2829	16.5555	15.3739
AE_mz_283.2215777	16.0787	16.6476	16.0541	16.583	16.2559	16.2844	15.6389	16.5302	15.8606	17.1721	15.9451	16.2374	15.7427	16.9692	17.4589	16.097	16.6136	17.2535	16.1188	16.241	16.1697	16.8183	16.6396	16.4134	16.886
AE_mz_283.221768	14.0861	13.9994	14.0432	13.6824	14.0743	13.4573	13.8086	11.3646	17.1752	14.8882	15.3825	13.3188	13.3129	17.3322	14.2089	17.0924	12.761	11.1309	13.9834	15.3838	14.822	14.1645	15.0691	15.2885	15.0841
AE_mz_283.260027	16.0721	15.955	16.3732	16.1431	16.2248	16.1081	16.0886	16.3064	16.4816	16.0186	16.3107	16.2523	16.0305	16.102	16.4989	16.4197	16.313	16.263	16.1748	16.1388	16.223	16.0465	16.2097	16.3906	16.1084
AE_mz_283.2600283	16.5396	16.2257	15.4169	16.1224	16.3635	16.4628	15.6998	16.1283	16.5779	15.9456	16.197	16.3584	16.3941	16.4842	16.0255	16.5621	16.1635	16.0019	15.0714	16.5316	16.1501	15.4875	15.722	16.5923	16.5915
AE_mz_283.2793066	16.5947	16.2489	16.7339	16.3386	16.3673	16.5009	16.4845	16.4758	16.3579	16.5607	16.3545	16.4791	16.217	16.2824	16.8041	16.5341	16.3632	16.5329	16.6747	16.6184	16.6739	16.6751	16.7133	16.3098	16.3668
AE_mz_283.6519882	19.2257	19.6365	18.9176	18.2892	19.9752	18.6936	19.4526	19.0823	18.6454	20.1848	19.022	19.4982	18.7337	19.0364	19.9996	18.7082	19.5381	19.0557	18.8713	19.8079	19.0196	19.2588	19.1561	18.8396	19.901
AE_mz_284.0293379	21.3518	21.3245	21.3724	21.3979	21.0212	21.0569	21.6307	20.9746	21.4147	21.3369	21.1526	21.4596	20.9144	21.6551	21.2721	21.0273	21.3616	21.4309	21.2267	21.3971	20.9338	21.2599	21.6881	21.3119	21.163
AE_mz_284.0546613	19.4845	19.1698	19.268	19.1898	19.0535	19.1074	19.0013	19.2614	18.9493	19.2255	19.4245	19.5592	19.0019	19.3009	18.92	19.2154	18.9236	19.4367	19.1071	18.9208	19.1833	18.9644	19.1833	19.253	19.0253
AE_mz_284.1537199	17.3745	17.3311	16.9729	16.3568	17.9023	16.7719	16.9826	17.9397	16.2884	18.2565	16.8513	17.314	16.9969	16.8872	17.8517	16.8439	17.694	16.9254	16.7726	17.7704	16.858	17.071	16.9467	17.5007	17.69
AE_mz_284.1740615	20.3346	20.3844	20.2188	20.6638	20.0527	20.2527	20.4687	20.0893	20.6575	20.1535	20.1782	20.4813	20.0401	20.5561	20.3233	20.1371	20.3087	20.3907	20.2985	20.4798	19.8877	20.2531	20.7422	20.2217	20.3085
AE_mz_284.2034314	17.1588	17.9181	17.9539	18.1115	18.4416	17.5832	17.9848	17.8388	18.4316	17.6968	18.1957	18.3199	17.916	17.0909	17.7684	18.8281	18.0221	18.0503	17.5149	17.7166	17.7534	17.9351	18.3068	17.9612	17.3148
AE_mz_284.2031223	17.7525	17.2527	19.035	19.205	18.4529	19.7916	17.7668	19.0096	17.6953	17.686	15.4611	19.1572	18.6662	19.6843	18.8253	18.4268	18.2302	19.1105	18.3643	18.45	19.1874	17.163	17.4188	19.6182	18.3097
AE_mz_284.2917371	19.839	19.8708	19.8385	19.9655	19.801	19.7644	20.0489	19.5735	20.123	19.8251	19.73	20.0701	19.5989	20.1389	19.842	19.7311	19.9017	19.959	19.8106	20.0207	19.622	19.8435	20.1805	19.7684	19.9213
AE_mz_284.2915697	18.2337	18.4652	16.909	18.3434	17.4062	18.0484	17.2905	18.1362	18.1863	18.0704	17.1304	18.6087	18.6565	18.3931	17.205	17.8632	17.9313	17.8528	17.9247	18.0269	18.3529	17.9213	18.2867	17.6575	17.6315
AE_mz_284.6752387	18.7241	18.6531	18.4673	18.8235	18.7756	18.5056	18.782	18.4476	18.8532	18.5066	18.7091	18.5923	18.4962	18.7755	18.5506	18.5468	18.5577	18.776	18.637	18.7237	18.5441	18.7645	18.942	18.5731	18.6359
AE_mz_284.8504701	17.9247	17.7518	18.0867	18.0552	17.7114	17.8647	17.9445	17.9138	18.0462	17.8566	17.8526	17.9505	17.9108	18.037	17.7816	17.8915	17.9617	18.0131	17.8691	17.7745	17.8067	17.7199	17.9764	18.0256	18.0905
AE_mz_284.9069905	18.4546	18.0467	18.1853	18.3446	18.991	17.8863	18.2051	17.2953	18.8831	18.6097	18.642	18.6351	17.7583	18.7371	18.6715	17.995	18.6037	18.3258	18.2447	18.435	18.5803	18.4722	18.3839	18.9805	18.5118
AE_mz_284.9215276	15.9316	15.9908	15.985	15.7907	15.9861	15.8756	15.9617	15.9337	15.9336	15.6914	15.899	16.2067	15.7663	15.9065	16.036	15.7986	16.1377	16.2608	15.5885	16.0498	15.8438	15.894	16.1136	15.7937	15.9106
AE_mz_284.9250488	17.5404	18.0763	18.7785	19.1438	18.3198	17.1178	18.7524	18.493	19.1817	18.7807	17.8475	18.1512	18.2701	18.7425	18.6583	17.9675	18.6067	18.7398	18.7243	18.1461	17.6066	18.0317	19.1954	18.9765	18.1216
AE_mz_284.9578886	16.6943	16.8008	17.1043	16.6567	16.6407	16.7599	16.8326	16.734	16.3797	17.1791	16.9632	16.3211	17.6384	16.351	17.3697	16.8559	16.9905	16.8398	16.5076	16.2346	16.5816	16.6223	16.6703	16.7971	16.8047
AE_mz_285.0329794	17.0788	17.0845	17.085	17.1446	16.4221	18.1319	17.2751	17.506	15.8016	16.8379	17.296	17.4332	17.2822	16.5726	17.4072	16.9272	17.0747	17.0902	17.2819	17.2876	17.1413	16.5389	16.9885	17.134	16.6027
AE_mz_285.1066033	20.2333	19.9975	19.7083	19.2419	19.1806	19.898	19.7432	19.726	19.7996	19.2297	20.0058	19.9528	19.4517	19.8944	19.2366	19.8746	19.5461	20.258	19.4218	19.3994	19.7225	19.7569	20.4894	19.4954	19.1734
AE_mz_285.1275131	15.7893	15.6485	16.1755	16.2535	15.7435	15.7222	16.3513	15.8835	14.9558	15.8157	15.5159	15.3086	16.1351	15.8475	15.8547	16.0285	16.0279	15.4071	15.7039	15.4179	15.326	15.7141	16.4591	15.5407	15.9502
AE_mz_285.1275468	18.1985	18.1903	17.5738	18.1364	18.0455	17.8806	18.8776	18.5058	18.1127	17.6972	18.2935	17.8834	18.4855	17.9862	18.1606	18.9438	18.1184	17.7721	18.2848	18.3179	17.6582	17.8015	18.5219	19.2601	18.0347
AE_mz_285.150422	16.8808	16.7465	16.9976	17.4661	18.4734	17.0188	17.8336	18.0325	17.0966	17.24	16.4466	16.8654	17.7213	17.246	17.6532	17.4162	16.6717	17.47	17.247	17.7356	17.2749	17.1488	17.3543	16.8883	17.2681
AE_mz_285.1773396	16.1535	15.9645	15.9417	15.9489	15.7065	16.2381	16.2439	15.8483	16.5465	15.7806	15.6557	16.3078	15.9586	15.744	16.1513	16.0979	15.9263	16.0573	16.3494	15.9405	15.7165	15.9763	16.2093	15.9848	15.7184
AE_mz_285.2027125	21.9213	21.0806	21.323	20.776	20.408	21.3236	21.5541	21.5439	20.789	20.2712	21.3255	21.3623	21.2422	21.224	20.3419	21.2265	21.1445	21.4444	20.8111	20.8471	21.3423	21.0331	21.9711	20.6808	20.4022
AE_mz_285.2950268	16.981	16.9645	16.9868	17.0089	16.9185	17.0632	17.1116	16.8766	16.9145	16.9281	16.9671	17.0244	16.9865	16.952	17.0249	17.0161	16.9344	17.0715	16.9184	17.0637	17.1963	17.0244	16.8778	16.838	16.9428
AE_mz_285.9075917	16.212	16.2784	16.77	15.9501	16.4036	15.2107	16.397	16.2799	16.0081	16.9225	16.882	16.7762	16.2148	16.9114	14.7535	16.211	15.8302	16.6653	15.962	16.4454	16.2418	16.0663	16.326	15.911	15.4555
AE_mz_285.9966246	13.3526	14.3401	13.7265	15.0878	15.5532	15.0163	13.9292	14.037	14.1033	15.132	12.9545	15.0477	14.4386	15.74	12.9464	14.0385	14.3002	15.0638	13.1692	13.8022	15.0382	13.5976	14.2888	13.1847	13.9926
AE_mz_285.9946829	17.8022	17.9247	19.095	19.291	19.9716	17.6317	19.1502	19.5407	19.2431	18.0944	20.2237	18.4712	18.1132	18.5951	19.1191	19.4358	17.7826	19.3073	20.1872	19.4624	18.5723	19.2377	18.063	19.557	18.34
AE_mz_286.2058766	19.6062	18.3113	18.579	17.9729	17.5181	18.8478	18.4863	18.9279	17.7759	17.2997	18.8654	19.6676	18.2504	18.5367	17.1893	18.672	18.7332	19.1011	18.0983	18.4484	18.5537	18.6237	19.1067	18.1293	18.3257
AE_mz_286.8509594	16.1498	15.8127	16.4057	16.4234	16.1696	16.2444	16.1502	16.1102	16.1785	16.058	16.1136	16.1893	16.4953	16.1187	16.1155	16.0456	16.4035	16.2734	16.1112	16.3389	16.3634	16.1129	16.2251	16.4431	15.9785
AE_mz_286.8782034	17.489	17.5212	16.9072	18.0339	17.6516	17.1487	16.9428	17.1832	18.1726	17.5578	17.043	17.3969	17.4841	17.7181	17.9322	17.1788	16.9435	17.6544	18.2612	17.4831	17.3293	17.5358	17.2094	18.0791	17.4332
AE_mz_286.9014483	16.2881	15.8231	15.9264	15.726	15.9386	15.3953	16.4985	15.7957	15.889	16.0574	16.4004	16.129	15.1884	16.0914	16.1301	16.3906	16.2353	15.9137	16.0761	15.823	15.9657	16.2503	15.8524	15.3	16.3729
AE_mz_286.9039617	18.1676	17.2572	15.4724	15.4471	16.1054	18.4307	16.8346	16.4515	16.6709	16.584	16.1538	16.7171	16.9968	16.5797	16.7123	16.2611	16.3772	17.059	16.3211	17.6509	16.4311	16.5691	16.0037	16.1554	17.4592
AE_mz_286.9387181	19.1024	19.2134	19.1091	19.4771	19.0995	19.0742	19.5731	18.8838	19.4003	19.0206	19.084	19.2926	18.9798	19.3876	19.1623	19.0709	19.2219	19.2915	19.1275	19.2643	18.9193	19.1348	19.5544	19.1287	19.0835
AE_mz_286.9549144	16.0824	16.0761	16.0934	16.6961	16.2403	15.3374	16.4368	16.329	16.7401	16.147	16.337	16.3422	16.4932	16.7433	15.629	16.3867	16.0813	16.0139	16.044	16.3853	16.2667	16.3443	16.5836	15.4555	16.2899
AE_mz_287.0420043	14.91	15.3878	15.5924	14.7372	15.9128	15.41	15.1811	15.0779	14.6557	15.62	15.1435	14.3761	15.9694	15.0099	15.282	14.5974	15.0005	16.0275	15.0255	15.1519	14.3528	15.4954	16.1806	14.6364	15.635
AE_mz_287.0776902	18.3333	17.9744	18.3184	17.785	18.5993	19.2331	18.5	18.0297	18.8449	18.3536	18.4173	18.5493	18.8254	18.6963	19.0617	18.2363	19.0978	18.4608	18.3275	18.4206	18.202	18.65	18.5408	18.3117	18.3813
AE_mz_287.097104	20.634	20.4627	19.7813	19.9885	21.1218	20.1359	20.975	20.1162	19.7552	20.9907	20.3086	20.2612	19.7883	20.4422	21.2468	20.1398	20.604	20.1166	19.9092	21.3793	19.5545	20.4733	20.399	20.2091	21.3842
AE_mz_287.1312086	17.9675	18.8418	17.3401	18.0797	18.772	17.7527	18.1253	18.5041	17.1345	19.5489	17.9425	18.5813	18.286	17.2604	19.1912	18.0448	18.6657	17.9544	18.0204	18.6415	18.2884	18.2552	17.9544	18.3742	18.5996
AE_mz_287.1430615.1	17.9861	17.9728	17.9953	18.0153	17.9684	17.701	18.2252	17.6541	17.0486	17.8251	17.0813	17.0543	19.1291	18.2768	17.0506	17.5113	16.3812	18.2721	18.357	18.254	18.1494	17.0025	19.1044	17.1767	17.8329
AE_mz_287.1817157	20.5918	21.1039	21.1243	20.4845	21.0157	20.2169	22.3846	20.6109	19.6369	20.828	20.1386	21.388	20.7171	20.1531	20.8353	20.0053	22.0893	20.9098	18.7864	21.8843	19.4084	21.475	21.0025	18.9783	21.9611
AE_mz_287.2184059	18.2093	18.3938	19.0848	17.4481	16.9282	17.5971	18.2388	18.3252	16.9558	17.155	17.815	18.0351	17.2056	16.8402	18.9263	18.4394	17.4346	17.0629	17.9847	17.8262	15.4894	17.8477	18.0767	19.2099	16.8351
AE_mz_287.629957	18.1102	18.5542	18.2821	17.3223	18.7842	18.2508	18.3543	17.7312	17.8492	19.0521	17.7705	18.5462	17.9877	17.5593	19.1363	17.6729	18.6517	18.1592	17.9999	18.5341	18.2206	17.9915	18.1083	17.953	18.7572
AE_mz_287.9481853	18.6366	18.6319	18.0791	18.7683	18.9756	17.9962	19.0108	18.1027	18.7633	18.8955	18.527	18.57	18.4044	18.7802	18.6041	18.4732	18.5667	18.6717	18.8017	18.7631	18.3706	18.5803	18.7604	18.2733	18.9607
AE_mz_287.9574751	18.3268	18.2594	18.8112	18.2207	18.4217	18.3278	18.8405	17.8838	18.3655	18.8531	18.1428	18.4525	18.2003	19.3375	16.8119	17.945	18.0955	18.5432	17.8881	18.7608	17.3958	17.6028	19.0425	18.3506	18.8484
AE_mz_287.957291	20.2661	19.3726	18.0378	22.3267	18.9999	20.6674	19.446	19.154	19.9516	13.436	17.6437	18.5127	18.518	20.7048	16.219	17.5226	17.1164	16.9329	21.9489	22.006	20.4532	18.8187	21.0102	19.3138	15.3482
AE_mz_288.0007785	17.4168	17.541	17.0162	16.9015	18.1752	16.4095	18.3383	17.1041	16.6535	17.772	17.1007	17.2568	17.2426	17.0327	17.426	16.9382	17.291	17.1232	17.5285	17.5862	16.7644	17.7653	17.2399	16.4561	17.8731
AE_mz_288.1005623	17.4908	17.353	16.7534	16.7242	18.0876	17.1978	17.6157	17.069	16.2953	17.7601	17.442	16.9533	16.7784	17.0537	18.2901	17.1927	17.4076	16.8669	16.7319	18.227	16.5365	17.4486	16.9491	17.0005	18.3229
AE_mz_288.1338243	15.8829	16.7099	16.3816	15.6441	17.4596	15.5436	16.6137	16.9194	15.6821	17.6907	16.3812	16.4012	16.2814	16.3604	17.3355	16.4001	16.7834	16.1196	16.4553	16.7759	16.3689	16.3312	16.5209	16.3226	16.9895
AE_mz_288.1569516	20.0255	20.3227	19.9853	19.4377	20.9735	19.8568	20.6256	20.2083	19.6412	21.1713	19.7454	20.4825	19.7643	20.1614	20.9788	19.751	20.531	20.1602	19.992	20.6713	20.0004	20.2269	20.3185	19.7604	20.7805
AE_mz_288.1853964	17.7858	18.1822	17.9168	18.1025	18.0639	17.7017	19.5847	18.3495	16.9325	17.8893	16.9991	18.6454	18.1626	17.8982	17.7317	16.9316	18.937	17.5357	18.3129	18.686	17.8758	18.4243	18.8074	17.9384	18.6858
AE_mz_288.2133388	17.3022	16.5123	16.3356	16.0503	17.5737	16.5684	17.3005	16.5091	17.9746	15.8563	17.1793	16.7304	16.4067	18.5662	15.8842	17.4242	15.9099	18.1136	16.4243	16.5056	17.8455	16.4998	17.868	16.5442	15.6071
AE_mz_288.2863743	17.6479	18.1492	18.2741	18.3775	18.4241	17.8286	19.132	17.928	18.9223	16.8749	18.222	18.3779	18.1116	18.6863	17.8481	18.6798	18.4076	18.2402	18.254	17.7208	19.0282	18.4906	18.3921	17.8525	17.0452
AE_mz_288.6306664	17.814	18.2804	17.1511	16.5791	18.3722	17.4293	17.6774	17.9819	17.0625	18.6188	17.4149	18.1053	17.4211	17.2479	18.6135	17.3169	18.0902	17.7074	17.5442	18.1347	17.8702	17.8193	17.6805	17.2211	18.2491
AE_mz_288.6585057	18.3729	18.3786	17.69	16.9796	18.9696	17.5535	18.2899	18.1363	17.3809	19.0455	17.897	18.3753	17.299	18.1155	18.9318	17.4102	18.5668	18.026	17.6729	18.6063	18.1859	17.9802	17.6479	17.4987	18.7752
AE_mz_288.9188062	21.5802	21.451	21.4169	21.6542	21.5016	21.0342	22.0479	20.8334	22.2051	21.8889	21.4974	21.7467	21.0666	22.4141	21.4367	21.1968	21.8232	21.7696	21.7079	21.4556	20.8973	21.5271	21.7869	22.0087	21.5105
AE_mz_288.9356984	17.2654	17.3354	17.243	17.5288	17.3304	17.3301	17.4714	17.3281	17.388	17.2719	17.3104	17.5256	17.2242	17.35	17.3378	17.3794	17.4832	17.3122	17.3695	17.3191	17.1995	17.2968	17.5666	17.2989	17.3705
AE_mz_289.0083963	16.9478	17.1213	16.4621	16.6548	16.9351	16.2352	17.241	17.5784	17.0222	17.0047	17.1443	16.1951	16.9871	17.1308	16.8184	16.4177	16.9016	17.211	16.8708	16.7731	16.9096	16.9382	17.1883	17.0353	16.5519
AE_mz_289.1590456	13.6162	15.8836	15.9484	15.9544	15.92	16.3458	15.2512	15.8194	13.737	15.1122	14.0403	15.561	15.2452	16.1022	15.2254	15.8741	16.4985	16.1893	15.8051	15.1591	15.3474	15.2155	15.5228	14.2472	16.1492
AE_mz_289.1587009	18.622	20.551	21.0224	18.8468	16.4075	19.3126	18.8679	19.4989	18.2632	18.1237	17.5471	19.1885	21.2684	16.8186	18.4453	18.5876	18.7771	19.3364	18.7602	18.7676	19.7944	19.3938	18.1604	20.6883	19.4632
AE_mz_289.173383	16.4749	16.7849	15.9918	16.4767	17.2978	16.4342	16.1659	16.7331	16.388	17.3238	16.6449	16.5085	16.5784	16.2639	16.9085	16.3735	16.7815	16.6758	16.7142	16.6873	16.6051	16.5055	16.1618	16.6092	16.8788
AE_mz_289.1975393	21.7364	20.9903	21.296	20.8736	20.2662	21.2399	21.4929	21.4526	20.6654	20.2753	21.2127	21.3055	21.1043	21.1153	20.344	21.1421	21.09	21.378	20.7543	20.845	21.1576	21.029	21.7296	20.5888	20.5116
AE_mz_289.6375263	16.9168	17.1856	16.8283	16.0333	17.6774	16.5347	17.1113	17.3422	15.7268	17.9023	16.8031	16.9683	16.7285	16.3071	17.7264	16.8274	17.2053	16.58	16.6748	17.4724	17.2294	16.7664	16.5739	16.7359	17.4451
AE_mz_290.0971801	19.507	17.6897	18.5673	19.2595	19.3125	18.645	18.7264	17.9036	19.5663	18.2498	18.2199	18.5052	18.7256	18.9947	19.013	18.3554	18.3862	18.9347	18.7932	18.8647	18.4035	18.7083	18.8625	18.5698	18.6251
AE_mz_290.1513366	16.9355	16.958	16.9521	17.1537	17.0302	17.008	17.0224	17.0083	17.1072	16.7278	16.9498	17.1117	17.0949	17.0486	16.8399	17.1385	17.0066	16.6285	16.9946	17.1492	16.9482	17.0503	16.9845	16.9204	16.8964
AE_mz_290.2008314	18.8831	19.7264	17.9494	19.685	17.7924	18.5796	18.079	18.7092	18.9127	18.7442	20.6049	18.2425	18.1949	18.567	19.104	18.4131	17.6458	18.5429	20.3482	18.4555	18.8924	18.5158	19.0305	18.8869	17.848
AE_mz_290.6464969	17.0534	17.3774	16.615	17.0553	17.0233	16.811	17.1941	17.134	16.0255	17.7589	17.1548	16.4044	16.8207	16.7974	17.8157	16.8365	17.2463	16.7039	16.7916	17.4481	16.886	17.1765	16.9454	16.6864	17.5781
AE_mz_290.8959289	16.8649	16.9677	15.6009	16.0282	17.3992	15.4035	16.5781	16.6692	16.4924	17.6267	16.6093	16.3343	16.4476	16.9865	16.2283	16.4725	16.8349	15.7945	16.9472	17.2215	16.4038	16.9998	16.2197	15.511	16.8751
AE_mz_291.0524486	15.1911	15.6178	14.5048	14.7051	16.0595	16.0268	14.876	14.4001	15.5882	15.6867	15.9115	15.8037	15.7747	14.4149	15.6648	15.1253	15.7893	15.2975	14.4214	16.0039	15.1317	15.3021	14.7971	15.2421	15.3717
AE_mz_291.1144684	20.9098	20.8761	20.4789	20.4391	20.248	20.5162	20.6542	20.4706	20.839	20.3813	20.6253	20.7838	20.2304	20.8554	20.4095	20.7624	20.3785	20.8533	20.5651	20.524	20.6984	20.7195	20.9549	20.4778	20.4115
AE_mz_291.1815847	16.8127	16.7597	16.7848	17.1691	16.6586	16.9882	16.9186	16.8046	16.8164	16.7514	17.0451	16.947	16.8407	16.5734	16.797	16.7596	16.7249	16.6666	16.9725	17.0101	16.6764	16.9872	17.0703	16.7935	16.7076
AE_mz_291.2286296	16.5527	16.8092	16.6766	16.7385	15.8649	17.1808	16.258	16.99	15.7946	16.4143	16.7715	17.5631	16.9368	16.9819	15.018	16.7725	16.3795	16.917	16.9937	16.1399	17.2407	16.7739	16.6805	17.3263	15.5743
AE_mz_291.6435907	19.7514	20.1713	19.3979	20.0506	20.5983	19.5914	20.1557	19.832	19.314	20.954	19.8427	20.2645	19.4388	19.4479	20.9888	19.5594	20.4002	19.7712	19.5975	20.6511	19.8048	19.9373	19.9879	19.4662	20.85
AE_mz_291.6915855	17.489	17.5155	16.9919	17.6057	17.2099	17.5037	17.3934	17.1148	17.6301	17.1667	17.5282	17.536	17.2234	17.3437	17.3965	17.4323	17.4276	17.139	17.6914	17.3808	17.1317	17.398	17.5514	17.3953	17.3513
AE_mz_291.8562589	16.3653	16.6439	16.0446	16.3136	15.7296	16.2231	16.6754	15.8957	16.4201	16.3218	16.6369	16.5139	16.0709	16.332	16.0057	15.9684	16.4667	15.8872	16.3638	16.0811	16.1545	16.2854	15.6533	16.4199	16.4278
AE_mz_291.885472	16.5569	16.4197	16.5834	16.6732	16.4884	16.4945	16.4706	16.5937	16.6306	16.5487	16.5001	16.7804	16.1397	16.5517	16.7913	16.3997	16.4914	16.5856	16.6088	16.6909	16.3454	16.3589	16.6153	16.6376	16.6897
AE_mz_291.9034686	15.0616	14.4139	15.5303	16.0681	15.3326	15.1061	14.7865	16.1455	15.9028	15.1377	15.5591	15.5772	15.5507	15.1698	15.1223	16.0075	15.0749	14.7148	15.1102	15.6197	15.5598	15.5007	14.6769	15.4465	15.1578
AE_mz_292.1176641	17.2828	17.1768	17.3481	17.7781	17.3334	17.1682	16.787	17.0694	18.2308	16.9819	17.2687	17.1744	16.9534	16.948	17.1162	17.2367	16.7603	16.6625	17.2738	17.3167	17.2172	17.2277	16.6359	18.5274	17.0199
AE_mz_292.1448255	17.8313	18.3341	17.5113	17.0725	18.7193	17.7492	18.0553	17.873	17.1314	18.8666	17.7344	18.0744	17.7968	17.2896	18.8822	17.6861	18.3563	17.7366	17.4303	18.555	17.8702	18.0513	17.7694	17.2203	19.035
AE_mz_292.1599203	17.1023	16.9282	16.976	17.3246	17.0449	17.257	17.2363	16.9804	17.1686	16.9664	17.0618	17.0966	17.1363	17.1504	16.8783	16.9924	16.8423	17.0592	17.0341	17.1147	17.2914	17.1847	17.1627	16.8232	16.9211
AE_mz_292.2080426	21.2548	20.6332	20.7856	20.8093	20.2721	20.7404	20.9235	20.9775	20.5945	20.4155	20.9108	20.9006	20.7275	20.9227	20.1037	20.9658	20.49	21.1856	20.598	20.4423	21.0522	20.5812	21.4213	20.6968	19.93
AE_mz_292.6512673	16.8773	18.324	17.4246	16.79	18.5809	17.1292	17.9833	17.9267	17.1033	18.5823	17.5429	18.0425	17.0874	17.1631	18.6289	17.3673	18.0273	17.5131	17.2906	18.3586	17.5039	17.6931	17.6005	17.0422	18.6305
AE_mz_292.8820581	17.6496	17.4523	17.8065	17.9469	17.3674	17.6358	17.552	17.8134	17.8475	17.3795	17.615	17.7175	17.6107	17.6481	17.5928	17.64	17.6256	17.6633	17.6301	17.6889	17.7064	17.6138	17.6754	17.8709	17.3882
AE_mz_293.0943662	21.5153	22.1447	21.1123	20.7084	21.9562	21.711	22.3641	20.4672	21.4162	22.3034	21.6742	22.1411	21.0154	21.4604	21.8329	21.941	21.5667	21.5605	21.2204	21.5748	20.7754	21.8478	22.2225	21.2475	22.0016
AE_mz_293.1324806	21.2209	20.6761	20.7639	20.6407	20.444	19.0694	21.4262	21.1824	20.5635	21.0729	21.1753	21.1807	20.3397	20.4443	20.9617	20.7278	20.6622	20.4027	20.7757	20.7672	19.2702	20.505	21.3003	21.2685	21.0077
AE_mz_293.2118778	18.0634	17.3526	17.6231	17.1137	16.4665	17.4177	17.2887	18.0005	17.1877	16.1346	17.8095	17.553	17.4376	17.3965	16.2957	18.2878	17.0242	17.6998	16.7904	16.5575	17.8035	17.3381	18.0353	16.9511	16.3275
AE_mz_293.2433691	17.4391	17.6859	17.4421	16.6832	17.5446	17.1541	17.6148	17.2095	17.4904	17.195	16.7581	17.593	17.2775	16.8414	17.5504	17.3373	17.2478	17.7014	16.8716	17.2575	17.414	16.9597	17.5544	16.6659	17.6082
AE_mz_293.2685972	14.8805	15.3471	15.2927	14.0543	14.8951	14.8512	14.9391	14.827	14.8643	15.2434	14.6805	15.1845	15.2327	14.6745	15.3568	14.6395	14.6743	15.1262	14.8559	15.1453	15.2508	14.6514	15.0225	15.1487	14.9472
AE_mz_293.6591597	14.4457	13.7765	14.4778	14.3877	15.8338	15.1996	13.5331	14.917	14.5642	13.8037	14.292	14.4873	15.1335	14.5636	15.2193	13.8406	14.7501	14.8517	14.8757	15.6887	15.3269	14.5786	14.1698	14.2629	14.3247
AE_mz_293.6617117	14.5868	15.1149	15.026	15.2843	15.2096	15.0221	15.0156	15.2494	14.7913	15.0291	15.2545	15.4406	14.9356	14.8145	14.8528	14.9115	15.8518	15.2651	15.72	14.8916	15.5128	15.1319	15.1131	15.1163	15.0471
AE_mz_293.8513905	19.1593	19.7124	19.8954	19.6674	18.976	19.6033	19.5525	19.419	19.4898	19.0591	19.1727	18.0211	19.4665	20.0989	19.5405	19.1381	19.5508	19.7058	19.0819	19.6843	19.6334	18.4817	19.6495	20.0225	19.2775
AE_mz_293.8824707	15.9633	16.1691	16.2133	16.1791	15.9934	16.0664	16.1301	15.9904	16.2021	16.258	16.18	16.0321	15.9423	16.151	16.0333	16.1305	16.0057	16.1644	15.9762	16.4101	15.9426	16.1607	16.3492	15.9093	16.2948
AE_mz_293.9036967	16.9072	16.7755	15.5151	16.3227	17.2927	15.9579	16.9109	16.4829	16.3219	17.0435	16.593	16.1596	16.2665	16.9605	16.2291	16.3429	16.4437	16.3089	16.6685	16.9196	16.1899	17.2931	16.4993	15.3162	17.3218
AE_mz_294.0979371	18.0571	19.0962	18.8928	16.8322	18.4857	18.7913	19.4195	16.8807	19.1374	18.4443	19.344	17.7979	18.5832	19.0755	17.5534	18.939	17.7754	17.8963	17.7298	17.7768	17.194	19.041	19.2043	17.5808	18.8685
AE_mz_294.1551171	20.758	19.8352	20.1073	19.2909	18.2735	19.9177	19.7778	20.0426	18.9663	19.9668	20.1855	19.9776	19.9347	19.6966	18.6457	20.1981	19.6356	20.2302	19.5244	18.697	20.2419	19.6723	20.5851	19.27	18.8506
AE_mz_294.1874918	16.3059	16.2692	16.2825	15.9846	16.7706	15.3952	17.1554	15.9336	15.298	16.9129	15.7801	16.4799	15.8545	16.2525	16.8293	16.2515	16.8411	16.1845	15.9311	16.1699	15.495	16.8427	17.1493	16.8242	15.7045
AE_mz_294.2243878	16.6102	17.0786	17.4558	17.4417	17.0764	17.4624	17.1138	16.9909	17.3239	17.2859	16.2004	16.9565	17.892	17.3108	17.0121	16.8916	17.0793	17.3969	17.2384	17.5246	16.3157	16.986	17.1042	17.6909	16.8906
AE_mz_294.2238304	17.2424	17.0758	17.4848	17.6919	17.72	17.4549	18.0543	17.0601	17.6895	17.7427	16.6599	17.4567	17.9618	17.8893	16.9448	17.5184	17.824	17.6254	17.572	16.8209	16.8083	17.6581	17.5374	16.8409	17.0604
AE_mz_294.657075	18.8136	17.9198	18.1806	17.4121	19.2245	18.5856	17.9146	18.7696	17.3376	18.0998	18.7242	18.1559	18.4853	17.9478	16.8166	18.7224	17.7421	18.5502	18.275	17.0399	18.9413	17.97	18.8776	17.5175	16.902
AE_mz_294.8817909	18.1096	17.864	18.1106	17.9951	17.8229	17.8692	18.0513	17.8357	18.3631	18.0692	17.8802	18.0545	17.8785	18.0988	18.0645	17.9239	18.3	17.9905	18.0306	18.075	17.9704	17.8428	18.1068	17.96	18.1238
AE_mz_294.9355774	23.0709	23.0372	22.5998	22.6642	23.4389	22.6863	23.2109	22.5353	23.0766	23.4413	22.806	23.057	22.4515	23.0577	23.4259	22.9178	22.9646	22.6722	22.8568	23.4828	22.6721	23.0982	23.1707	22.6831	23.3016
AE_mz_295.1252636	19.2662	18.919	18.681	18.1181	18.8469	18.0761	18.8392	19.133	19.0559	19.5404	18.8967	19.3209	18.3745	19.2381	18.707	18.2496	19.1784	19.2233	19.0436	19.0936	18.0914	18.9619	18.8061	19.7009	19.0765
AE_mz_295.1479071	23.121	20.6887	22.4523	19.0127	21.0729	21.1539	22.6886	22.0113	19.988	20.6755	21.0621	21.5269	22.199	20.5693	20.8511	20.8594	22.7847	21.4003	18.9493	22.4163	20.9941	21.7031	22.6551	19.4256	21.7943
AE_mz_295.2234706	15.3232	15.2587	17.0943	15.2485	18.1315	15.9419	14.8921	19.1507	15.6972	15.3838	15.9024	15.052	19.2736	15.612	16.0342	15.4821	15.1713	19.0705	14.5915	15.4878	15.806	15.9611	19.1583	13.9539	15.7676
AE_mz_295.5909342	17.3747	17.3542	17.3836	17.4944	17.4541	17.0931	17.7339	17.512	17.8619	16.9903	17.417	17.6378	17.2022	17.5386	17.1202	16.9239	17.2426	17.3555	17.6934	17.5663	17.5779	17.6464	17.5542	17.0739	17.1643
AE_mz_295.6399519	18.2226	18.7544	18.3818	17.5733	19.1472	18.1136	18.6327	18.3051	17.6765	19.388	18.3463	18.4967	18.0307	18.0578	19.2471	18.1354	18.6905	18.1417	18.0943	19.0401	18.3473	18.4156	18.2075	17.9893	19.2733
AE_mz_295.8485075	16.7793	18.1209	18.0342	17.6385	17.4428	17.5951	17.6985	17.5545	17.4819	17.6752	16.9585	18.1124	16.6357	17.912	18.2915	16.9126	17.7015	17.6741	17.6933	17.782	18.1375	17.2487	17.1598	17.7892	17.78
AE_mz_295.8994211	15.977	15.7657	15.4834	14.1976	16.0388	15.7762	15.727	15.7523	14.6449	16.2879	15.5898	15.4862	14.913	15.2824	16.3488	15.7625	15.4466	14.9194	15.5925	15.9857	15.6398	15.9789	15.1821	14.8972	16.0028
AE_mz_295.9388956	18.0065	18.0594	17.4527	18.0912	18.4159	17.6393	17.6968	17.3807	18.8239	18.102	17.8428	18.0287	17.3933	17.897	18.5917	17.8286	17.8361	17.5279	18.0141	18.2293	17.6153	18.3998	17.903	17.588	18.3072
AE_mz_296.0543042	17.5826	17.9347	17.3645	16.7417	18.4755	17.2496	17.7871	17.6697	16.8955	18.5895	17.4767	17.8825	17.2431	17.427	18.4264	17.2123	17.9295	17.4842	17.354	18.1528	17.4685	17.5668	17.4296	16.9907	18.36
AE_mz_296.0925654	20.9477	20.9729	20.9383	20.9766	20.7202	20.5435	21.5093	20.4033	21.5266	20.7836	20.7979	21.1476	20.4728	21.6046	20.8576	20.8807	21.0854	20.8484	21.0974	20.8029	20.6223	21.0391	21.4466	20.8807	20.8012
AE_mz_296.1133571	15.9925	14.8674	15.7586	15.1965	15.1619	14.8898	14.7727	15.2663	15.2398	15.3997	14.7856	15.9931	14.9083	14.1548	14.9719	15.984	15.4103	17.4969	13.9193	13.6676	15.2171	14.9005	15.1986	14.7317	14.9614
AE_mz_296.1428635	18.5748	18.9505	18.7248	18.513	19.2002	18.4367	18.6979	18.8568	18.7416	19.2665	18.5597	18.8832	18.6516	18.6323	19.3015	18.363	18.8469	18.91	18.847	19.0978	18.7256	18.7857	18.9556	18.7271	19.0126
AE_mz_296.1515037	19.9944	19.0019	19.4431	19.1207	17.9701	18.7998	20.3906	19.7557	17.3339	19.0109	18.089	18.3823	19.3863	19.7524	19.5944	18.0389	19.9203	18.2197	19.2555	19.4457	18.4608	19.1485	19.863	18.6885	18.9538
AE_mz_296.2035302	15.1869	15.6205	15.5927	16.8092	16.7535	16.3425	15.6091	16.5032	16.6026	16.1606	15.2297	16.1803	15.908	16.688	16.027	16.0935	16.4443	16.0841	15.962	16.3107	15.6937	16.6761	14.6725	16.5353	15.8785
AE_mz_296.2398692	17.3874	17.1034	17.3585	17.4007	17.3445	17.3838	17.4376	17.2974	17.4533	17.4029	17.2847	17.4864	17.2395	17.4372	17.3651	17.0241	17.396	17.3619	17.3082	17.3587	17.1956	17.3991	17.585	17.393	17.2652
AE_mz_296.5940042	16.888	16.7577	16.9103	19.6718	16.8852	17.3172	18.0089	17.5776	17.8044	17.022	17.5468	16.8891	17.5308	17.6222	17.6373	17.2427	17.0162	17.4103	16.9002	17.2476	18.7826	17.2608	17.3113	17.2401	16.7819
AE_mz_296.6446716	16.805	16.8929	16.6394	16.1339	17.2936	16.4291	16.4137	17.477	17.3532	17.0312	16.5815	16.474	16.2328	17.4549	17.3696	16.5612	17.0141	16.6771	16.4291	17.0224	16.9673	16.7867	16.4821	16.6185	16.824
AE_mz_296.8531916	17.2038	17.1576	17.3016	17.4978	17.2427	17.2106	17.0012	17.1276	17.2952	17.4295	17.248	17.4292	17.0292	17.2024	17.3924	17.2516	17.2925	17.5637	17.1862	17.2	17.1123	17.1848	17.161	17.3174	17.2173
AE_mz_296.879815	16.0993	16.4881	15.934	16.2555	16.0632	16.0441	15.9067	16.1411	16.2733	16.1196	16.1642	16.3751	15.8724	16.0599	15.8114	16.0678	16.152	15.8782	16.3654	16.0018	16.2415	16.2658	16.3115	15.9316	15.716
AE_mz_296.9134136	16.2775	16.3487	15.1901	17.56	17.5258	16.5718	17.0088	16.7226	16.8369	16.3652	15.8336	16.4039	17.0689	16.6213	17.0187	15.5341	16.8622	16.1832	17.0994	17.0749	16.6174	16.4526	16.7404	16.9298	16.8119
AE_mz_296.967791	19.0956	19.129	19.1278	19.3869	18.9693	19.179	19.1835	19.034	19.3877	19.0351	19.1448	19.2786	19.0878	19.2139	19.2042	19.1363	19.3102	19.2616	18.9391	19.356	19.0305	19.2187	19.6858	19.0228	18.9809
AE_mz_297.1060978	19.1035	18.2064	18.4006	18.2152	17.6611	18.0947	18.7799	18.6079	18.3643	17.4177	18.0935	18.7497	18.8541	17.708	17.9086	18.1156	18.5986	18.8483	18.5186	18.0754	18.5258	18.2244	19.2608	17.0087	18.2926
AE_mz_297.1430572	18.6792	18.8408	18.2185	17.6527	19.2161	18.0771	18.7596	18.4197	18.0561	19.4224	18.4096	18.747	18.1658	18.2302	19.1956	18.0225	18.9447	18.447	18.3015	19.2457	18.2975	18.5602	18.6157	18.2309	19.195
AE_mz_297.1634873	25.6739	25.0908	24.8511	24.4423	24.1521	25.4947	24.6902	25.5638	24.3784	24.0173	25.4515	24.6612	25.335	24.5644	24.1611	25.769	24.5977	24.9606	24.7168	24.3243	25.6527	24.9055	24.8112	24.6209	24.2026
AE_mz_297.2391762	16.8916	16.8745	17.0393	16.7958	16.8358	16.6038	17.088	16.8085	16.8438	16.9332	16.2852	16.7712	16.9531	16.839	16.7371	16.6213	16.9585	16.9686	16.9359	16.9022	16.8153	16.842	16.3251	17.6271	16.0662
AE_mz_297.2390897	18.3007	17.4209	17.4283	17.453	18.2507	19.1637	17.6242	17.7496	17.6438	16.5281	19.8076	18.1006	18.6019	16.6788	17.8275	19.3033	17.0917	18.6134	15.9768	16.1429	19.6948	17.7871	15.7207	17.7976	16.2945
AE_mz_297.6447691	16.5879	17.0162	16.8464	16.3409	17.3541	16.7024	16.7806	16.6989	16.484	17.9933	17.0281	17.2095	16.5326	17.1413	17.3258	16.4005	17.1014	16.5635	16.7932	17.213	16.6693	16.849	16.1741	17.486	17.4289
AE_mz_297.6597584	17.1358	16.8552	16.212	16.1706	17.3288	16.3999	17.9671	16.2585	16.9735	17.16	16.9908	17.0372	16.9282	16.3521	16.6662	16.4739	16.6514	16.2196	16.5006	17.7898	16.7566	16.4936	16.835	16.6137	17.5649
AE_mz_297.9129542	15.7107	16.01	15.6452	15.6419	16.0313	15.4524	15.9574	15.9415	15.3641	16.196	15.8147	15.9384	15.7523	15.9572	15.7898	15.6544	15.4736	15.7439	15.7786	16.0298	15.6193	16.1701	15.6428	15.4399	16.3455
AE_mz_297.952501	16.1042	16.3738	16.0677	16.8606	15.7605	16.1376	15.7003	16.8696	15.644	16.6335	16.8393	17.3373	15.572	16.1872	15.4323	16.0732	17.0619	15.5353	16.3779	16.4127	16.4451	15.7116	16.5784	15.899	16.5576
AE_mz_298.0973746	18.2364	18.4471	18.1656	17.619	18.1799	17.5575	18.4316	17.8304	18.0767	18.9511	17.9791	18.3502	17.6587	18.9072	17.9782	17.7111	18.086	18.3601	18.28	18.0976	17.7297	18.6924	18.4143	17.0549	18.7763
AE_mz_298.1410577	17.0098	17.2914	17.078	17.1653	17.8954	16.8688	17.3934	17.4162	16.5852	18.1051	17.3395	17.2145	17.2374	17.0843	18.0454	16.9242	17.6105	17.1108	16.9376	17.7458	16.8564	17.3919	16.8566	17.0573	18.0344
AE_mz_298.1673971	22.7437	22.205	22.0978	21.8128	21.2392	22.1962	22.2161	22.2382	21.8863	21.4225	22.3338	22.154	21.9134	22.2475	21.4591	22.2889	21.8307	22.5195	21.9308	21.6195	22.2121	21.9702	22.758	21.8097	21.4605
AE_mz_298.2073717	16.229	16.1374	16.0995	16.3083	16.2141	16.1586	16.405	16.2018	16.3493	15.8669	16.3405	16.3701	16.4302	16.0188	15.8928	16.3822	16.1334	16.0595	16.1213	16.1712	16.051	16.4149	16.1586	16.0994	16.311
AE_mz_298.3435286	15.9702	16.1714	15.9158	15.9699	16.1733	16.0305	16.3352	15.7656	16.0308	16.1575	16.1293	15.8336	16.025	16.0547	15.8756	16.1519	16.192	15.7685	15.9774	16.12	15.8901	16.1671	16.0195	16.314	15.9318
AE_mz_298.6007682	18.438	17.5691	19.0965	19.5639	17.0017	18.4333	18.2548	17.8879	19.8516	17.1659	17.5834	18.2074	20.0809	19.0528	19.0928	19.179	17.9224	19.2165	18.4529	17.449	17.937	18.7441	19.3983	19.3521	17.667
AE_mz_298.8503761	16.5661	16.2974	16.7857	16.6355	16.4846	16.5431	16.2933	16.6464	16.4226	16.6195	16.4066	16.368	16.5729	16.8341	16.6105	16.4218	16.7521	16.6386	16.5095	16.592	16.7999	16.4181	16.3992	16.8494	16.1629
AE_mz_298.8503692	16.1905	16.4878	16.0846	15.8862	16.1979	15.9844	15.7659	16.4319	16.0838	16.4315	15.9773	16.1719	16.4366	16.4082	15.6078	15.5304	16.8741	16.4373	16.101	15.8432	16.2928	16.0306	16.0932	16.9126	15.8395
AE_mz_298.8750142	15.7449	15.947	15.7156	16.0199	15.7283	15.7851	15.7218	16.1542	15.767	15.821	16.0218	15.8577	15.7963	15.7979	15.8089	15.7654	16.1486	15.6184	15.6833	15.8873	15.7744	15.3134	16.0116	15.8537	15.7771
AE_mz_298.8933866	15.5549	15.0643	15.0135	14.1089	15.7734	15.1966	15.0281	15.1761	14.2987	15.5357	15.5088	15.0828	15.058	15.0769	14.5571	14.6873	14.7474	15.2322	15.1447	15.1436	14.9041	15.7362	14.6952	14.1287	15.6656
AE_mz_298.9129128	15.0115	15.1887	15.011	15.0742	15.2223	15.0697	15.1411	15.2521	14.9347	15.1422	15.4004	14.3427	14.9705	14.703	16.2671	15.4857	14.6784	15.4588	15.0786	15.4307	15.0277	15.9623	15.1698	15.0304	15.2091
AE_mz_299.052788	21.7461	22.0551	22.107	22.1255	21.7946	21.9183	21.4846	21.8239	21.4269	22.1444	21.6841	21.9962	21.4747	22.041	21.912	21.8051	22.1056	21.1801	22.0155	22.1777	21.6964	22.0005	22.4668	22.0364	21.8988
AE_mz_299.0770083	16.4948	15.406	15.2903	15.4768	15.389	15.9124	15.1284	16.3079	14.4685	15.8051	15.6088	14.3997	17.3178	14.4438	15.0177	15.2088	16.7595	14.25	16.2654	14.3666	16.7589	15.2644	15.1911	15.8099	15.1742
AE_mz_299.1024161	20.7089	20.6039	21.6408	22.2734	20.0825	21.0375	21.3185	20.5171	22.3274	20.2349	20.9546	21.2749	20.9354	21.975	20.2319	20.9473	20.9914	21.9148	21.3178	20.4836	20.6027	21.2997	21.7357	21.8471	20.4488
AE_mz_299.1397736	20.6928	20.475	20.4836	20.5933	20.4082	20.2036	20.7191	20.4932	20.7739	19.8822	19.9908	20.5681	20.6484	20.691	20.5235	20.3583	21.0282	20.5969	19.3209	20.6021	20.2171	20.4652	20.7738	20.3652	20.6128
AE_mz_299.1704859	18.9377	18.4717	18.0131	18.1155	16.9585	18.4882	18.1645	18.5336	17.7419	16.8297	18.3957	18.2941	17.8289	18.2813	17.2976	18.506	17.872	18.5173	18.0765	17.7162	18.5154	18.0749	18.7712	17.6602	17.9249
AE_mz_299.1816982	18.2342	17.189	17.3305	16.9779	16.1142	17.2761	18.5162	17.5461	18.8886	15.4034	17.5429	17.0131	17.4796	17.09	16.1698	17.9619	17.2585	17.5315	16.8735	16.6926	17.7766	16.9312	17.7139	16.5723	16.0434
AE_mz_299.2181986	18.8675	17.831	18.0206	17.6985	16.9311	18.4069	18.1559	18.7173	17.2286	16.8531	18.3193	17.9299	18.3094	17.8597	16.96	18.3049	17.6474	18.1285	17.5798	17.3252	18.4431	17.794	18.5647	17.6589	17.0094
AE_mz_299.2548698	19.7451	19.7083	19.8184	19.8703	19.7536	19.5669	19.9935	19.5008	20.0914	19.8015	19.6319	19.9272	19.5162	20.0395	19.7469	19.597	19.7913	19.9339	19.7128	19.8613	19.5712	19.7611	20.0679	19.7907	19.7681
AE_mz_299.2549615	15.4335	15.2677	15.772	15.5927	15.3966	15.0553	16.2762	14.5084	15.1597	17.133	15.5118	15.8962	15.4896	15.6592	15.7308	15.5514	15.4567	15.9636	15.597	14.928	14.9602	17.0058	17.0955	14.6525	14.9867
AE_mz_299.6377087	16.6941	16.6078	16.5072	16.5929	17.1587	16.8776	16.87	17.0584	15.786	17.5924	16.3905	16.9293	16.5992	17.1378	17.3378	16.4273	17.0542	16.8797	16.8884	16.8228	17.2312	17.0176	16.5788	16.6754	16.7499
AE_mz_299.9669101	17.1844	17.0478	17.2881	16.5202	18.1199	17.6676	17.9862	17.6843	15.5689	17.1357	17.3354	17.7764	17.6675	16.9678	17.2249	17.5062	17.4048	17.401	16.7361	17.2791	16.8488	18.647	18.2914	16.941	15.5146
AE_mz_300.0565527	18.1482	17.1938	18.1873	17.5724	18.0057	17.8349	18.1773	17.889	17.5838	18.0189	18.1331	17.8796	16.9413	18.0932	17.9334	17.7587	18.0626	18.0358	18.0464	17.4927	17.7782	17.9124	17.7434	18.2491	18.1377
AE_mz_300.0751997	17.7563	17.7769	17.0273	16.4651	18.4002	17.2651	17.6177	17.247	16.58	18.5548	17.1494	17.9695	16.8345	17.105	18.548	16.9185	17.482	17.5546	17.1892	18.0241	17.2594	17.3691	17.1448	17.1456	18.2511
AE_mz_300.1557722	19.1612	18.1715	19.0794	17.4068	18.5933	18.8347	18.8472	18.7601	18.1368	17.7451	18.2866	18.5701	19.3602	17.6587	18.139	17.3097	19.4103	18.4213	17.282	19.25	18.5528	18.8593	19.0616	16.837	19.0119
AE_mz_300.2135958	17.0522	17.0971	17.2929	17.4445	17.3566	17.6799	17.7169	16.9971	17.8695	17.3311	16.8299	17.6376	17.2068	17.2761	17.3242	16.97	16.6995	18.22	17.2637	16.9592	17.5336	17.3951	18.9813	16.0665	16.946
AE_mz_300.2578915	16.0397	16.2464	16.6056	16.4758	16.5113	17.4683	15.9238	16.9033	16.3017	16.3811	15.863	16.5672	16.6333	16.2764	16.2737	16.3249	15.5687	15.5377	17.7127	17.267	16.4635	14.8549	16.5746	16.2113	17.0818
AE_mz_300.6570863	17.1536	16.6926	17.3444	16.8426	16.859	17.5302	16.7684	16.6298	17.0168	17.2804	16.9288	16.86	17.6506	16.3779	16.987	17.0486	16.2684	17.148	17.2583	17.5023	17.0181	16.8848	17.5308	17.0617	16.8672
AE_mz_300.8808341	18.4767	18.7204	18.4551	18.5153	18.777	18.4419	18.8675	17.9676	18.7356	18.6529	18.4545	18.6329	18.5334	18.5625	18.7249	18.4211	18.6521	18.6951	18.3719	18.5245	18.3688	18.7369	18.8659	18.358	18.1459
AE_mz_300.9166517	15.5321	15.126	15.8715	16.7828	17.1088	16.478	15.4528	16.9004	15.6587	16.5527	16.4444	16.5043	16.7177	16.3855	15.8546	15.7161	15.807	16.6493	16.6114	15.9914	16.3489	16.3707	16.1687	16.3972	15.937
AE_mz_301.024188	17.331	17.4078	17.8159	17.8895	17.6482	17.642	18.0127	17.384	17.7976	18.0809	17.3436	17.7112	17.6168	17.7424	17.8489	17.2792	18.1937	17.4221	17.8507	17.2643	17.9816	17.5023	17.9655	17.249	17.7683
AE_mz_301.0685826	18.9787	19.8997	18.9779	19.0059	18.9247	19.3055	18.1083	19.3694	19.3606	19.6642	19.3328	19.7684	19.281	19.1936	19.5441	18.3108	19.6431	18.8164	19.0742	19.424	19.7382	18.792	18.8686	18.7675	18.8112
AE_mz_301.1377507	19.6343	19.5665	19.966	19.895	19.5294	18.9923	19.7114	19.9953	20.3926	19.6673	20.2789	19.9212	19.1013	20.1458	19.7044	19.7471	19.6664	20.3963	20.0858	19.6433	19.3342	20.1876	20.1968	19.9946	19.6506
AE_mz_301.1585012	15.7067	16.2289	17.2573	17.206	16.3061	17.3426	15.9375	16.6209	16.2651	16.6521	16.1265	16.0751	16.5106	17.1349	17.2584	15.4618	16.9553	16.7841	16.2434	16.7332	15.9544	16.9807	16.878	15.1549	17.6128
AE_mz_301.1587103	15.755	16.0735	16.2351	15.6979	15.5961	15.918	16.167	15.8011	15.8797	16.0131	15.9442	15.9716	15.897	16.2357	15.742	16.3179	15.0865	16.2169	15.3902	16.2965	15.6524	15.7165	16.1684	16.1173	16.0236
AE_mz_301.1969255	20.2019	20.1087	20.4321	18.5015	19.3236	19.7444	20.8432	20.0665	18.4176	19.5923	19.6613	20.4167	20.1922	18.9754	19.4198	19.4827	20.8303	19.2643	18.0631	20.7495	17.4226	20.4204	20.0439	19.8145	20.4822
AE_mz_301.9092601	16.7172	17.0818	16.9474	17.4873	17.6952	17.1348	17.1225	17.1115	16.9564	17.3674	17.72	16.789	16.9107	17.2657	17.2851	17.0346	16.9343	17.1005	17.0829	17.2075	17.0243	17.1849	17.1554	17.0665	17.3239
AE_mz_302.0163006	26.6849	26.723	26.6877	26.1978	26.7519	27.7184	25.7032	27.6433	25.6842	26.273	27.1478	26.0051	27.6047	25.6905	26.3446	27.4675	26.3834	26.1907	26.5811	26.2178	27.5098	26.6414	25.4257	26.6581	26.6446
AE_mz_302.8778581	15.3538	15.5591	15.6835	15.6881	16.3592	15.6235	15.8603	14.7206	16.2646	15.6189	15.3313	15.3546	15.9525	17.1794	15.0687	14.5276	15.847	15.4965	16.0048	16.7801	15.9647	15.6175	15.7559	15.904	15.8779
AE_mz_302.9107237	16.311	16.6435	16.325	16.3685	16.3211	16.4107	16.7412	16.3594	16.7513	16.3512	16.3403	16.6015	16.4612	16.3983	16.5401	16.475	16.2241	16.4305	16.4375	16.4179	16.5455	16.3161	16.6244	16.6347	16.5088
AE_mz_303.019318	23.1285	23.1294	23.116	23.0915	23.0781	22.9521	23.3566	22.9335	23.1271	23.2193	22.9674	23.2387	22.854	23.3433	23.1324	22.9121	23.1231	23.1985	23.0881	23.1772	22.8867	23.0663	23.3568	23.0865	23.0806
AE_mz_303.0562185	20.1584	16.7396	19.0546	18.187	19.2779	17.6347	18.479	19.7801	18.7749	17.5214	19.3363	17.2694	17.9131	18.2543	18.4544	17.7774	18.3066	18.2278	19.5924	18.5019	19.8072	18.2878	17.6526	17.7861	18.3575
AE_mz_303.1741643	14.7076	16.2607	16.216	15.7294	13.6566	15.7061	14.8732	14.761	14.7686	15.5306	15.1425	14.7313	15.9467	15.6551	15.4988	15.2775	15.3028	15.8249	15.7182	15.0476	14.6458	15.5995	15.2821	15.5041	14.9574
AE_mz_303.1741613	18.0958	18.7547	18.8037	18.6637	19.0409	19.4516	19.3524	18.8723	18.617	18.4939	18.44	18.4463	20.9583	17.7108	18.1202	19.3016	19.209	17.817	16.9187	18.8425	18.8869	18.8464	19.0613	19.0022	19.4591
AE_mz_303.2128002	21.2674	20.4599	20.6601	20.136	19.6898	20.8247	20.7933	20.9587	20.0962	19.5327	20.7152	20.6587	20.6504	20.4759	19.7249	20.679	20.3909	20.8176	20.198	20.0842	20.78	20.3632	21.2194	20.0447	19.6925
AE_mz_303.6433265	18.6451	18.6924	17.6932	17.1607	19.5465	18.2138	18.5304	18.1972	17.7058	19.5378	18.5144	18.7184	17.9624	17.4381	19.6249	18.0908	18.8827	18.0133	18.1773	19.1436	18.3545	18.4182	18.2837	17.7677	19.3986
AE_mz_303.88017	18.0594	18.0767	18.3909	18.0536	18.0295	18.0312	18.0219	17.9122	18.4209	18.1561	18.0715	18.2258	18.0165	18.3038	18.1753	17.9432	18.1559	18.1909	17.9995	18.0038	18.145	17.8449	18.5304	18.2121	18.2443
AE_mz_303.88017.1	19.5986	19.717	20.8161	20.6553	19.1366	19.6116	20.7069	19.5348	20.5521	19.8444	18.8285	20.359	20.5011	21.0203	20.4237	18.9202	20.344	20.8608	19.959	19.6893	20.488	19.3732	20.1626	19.3082	20.38
[truncated: 4,022 more rows]

## Sheet: C18
Metabolite Peak	RCs13_3	RCs13_4	RCs13_5	RCs13_6	RCs13_7	RTi13_3	RTi13_4	RTi13_5	RTi13_6	RTi13_7	RUn13_3	RUn13_4	RUn13_5	RUn13_6	RUn13_7	RWr13_3	RWr13_4	RWr13_5	RWr13_6	RWr13_7	RZe13_3	RZe13_4	RZe13_5	RZe13_6	RZe13_7
[truncated: 14,339 more rows]
